# Supplementary material for: Decreased Expression of Innate Immunity-Related Genes in Peripheral Blood Mononuclear Cells from Patients with IgG4-Related Disease
Source: PLoS One. 2015 May 14;10(5):e0126582. doi: 10.1371/journal.pone.0126582 (PMC4431830; doi:10.1371/journal.pone.0126582)
Supplement: S1 Table — Total RNA was prepared from PBMCs of two patients with IgG4-RD (Table 1) and from four healthy controls and reverse transcribed. (XLS) [file pone.0126582.s001.xls]

## Sheet: Metadata Template
# Use this template for 3' or whole Gene expression studies when summarization probe set data will be provided in Matrix table format (click on additional worksheet tabs below)
# Incomplete submissions will be returned. Click the Metadata Example tab below to view a completed worksheet
# Field names (in blue on this page) should not be edited. Hover over cells containing field names to view field content guidelines or,
# CLICK HERE for Field Content Guidelines Web page.
SERIES
# This section describes the overall experiment.
title	Gene expression patterns in IgG4-RD before and after steroid treatment and healthy control groups
summary	Transcriptome analysis in patients with IgG4-RD and healthy controls
summary	IgG4-related disease (IgG4-RD) is a new emerging disease entity characterized by elevated serum IgG4 concentrations and tissue tumefaction or infiltration by IgG4-positive plasma cells. At present, however, it is not clear whether IgG4-RD is caused by abnormalities in acquired immunity, like autoimmune diseases, or whether the excess production of IgG4 is a true cause of IgG4-RD or an epiphenomen…
overall design	To exclude any gender-related differences in gene expression, DNA microarray analysis was performed only on samples obtained from male patients and controls. Total RNA was reverse transcribed to cDNA using Ambion® WT Expression kits (Applied Biosystems, Foster City, CA), labeled with GeneChip® WT Terminal Labeling and Controls kits (Affymetrix, Santa Clara, CA), and hybridized to GeneChip® Human …
contributor	Akio Nakajima
contributor	Yasuhito Ishigaki
contributor	Hisanori Umehara
SAMPLES
# The Sample names in the first column are arbitrary but they must match the column headers of the Matrix table (see next worksheet).
# CLICK HERE to find the Affymetrix platform accession number (GPLxxxx).
Sample name	title	CEL file	source name	organism	characteristics: sex	characteristics: race	characteristics: age	molecule	label	description	chip name or GEO platform id
IgG4-RD1 before treatment	Human IgG4 RD before treatment Male 1	IgG4-RD1 before treatment.CEL	IgG4 RD before treatment	Homo sapiens	male	Japanese	66	total RNA	biotin	no additional information	Affymetrix.ExonExprChip.HuGene-1_0-st
IgG4-RD1 after treatment	Human IgG4 RD after treatment Male 1	IgG4-RD1 after treatment.CEL	IgG4 RD after treatment	Homo sapiens	male	Japanese	66	total RNA	biotin	no additional information	Affymetrix.ExonExprChip.HuGene-1_0-st
IgG4-RD2 before treatment	Human IgG4 RD before treatment Male 2	IgG4-RD2 before treatment.CEL	IgG4 RD before treatment	Homo sapiens	male	Japanese	63	total RNA	biotin	no additional information	Affymetrix.ExonExprChip.HuGene-1_0-st
IgG4-RD2 after treatment	Human IgG4 RD after treatment Male 2	IgG4-RD2 after treatment.CEL	IgG4 RD after treatment	Homo sapiens	male	Japanese	63	total RNA	biotin	no additional information	Affymetrix.ExonExprChip.HuGene-1_0-st
HC1	Human HC1 Male1	HC1.CEL	Healthy control	Homo sapiens	male	Japanese	58	total RNA	biotin	no additional information	Affymetrix.ExonExprChip.HuGene-1_0-st
HC2	Human HC2 Male2	HC2.CEL	Healthy control	Homo sapiens	male	Japanese	61	total RNA	biotin	no additional information	Affymetrix.ExonExprChip.HuGene-1_0-st
HC3	Human HC3 Male3	HC3.CEL	Healthy control	Homo sapiens	male	Japanese	60	total RNA	biotin	no additional information	Affymetrix.ExonExprChip.HuGene-1_0-st
HC4	Human HC4 Male4	HC4.CEL	Healthy control	Homo sapiens	male	Japanese	54	total RNA	biotin	no additional information	Affymetrix.ExonExprChip.HuGene-1_0-st
PROTOCOLS
# This section includes protocols and fields which are common to all Samples.
# Protocols which are applicable to specific Samples or specific channels should be included in additional columns of the SAMPLES section instead.
growth protocol	Immediately after blood collection, PBMCs were separated using Lymphoprep® (Axis-Shield, Oslo, Norway), according to the manufacturer’s instructions. Total RNA was extracted using RNeasy Plus Mini® kits (Qiagen, Hilden, Germany), according to the manufacturer’s protocol.
treatment protocol	Initial steroid therapy for IgG4-RD consisted of prednisolone (0.6 mg/kg body weight per day), with this dose reduced 10% every 2 weeks.
extract protocol	Total RNA was extracted according to the manufacturer's instructions.
label protocol	Biotinylated DNA were prepared according to the standard Affymetrix protocol.
hyb protocol	Following fragmentad labered DNA were hybridized for 16 hr at 45C on GeneChip Human Gene 1.0 ST Array. GeneChips were washed and stained in the Affymetrix Fluidics Station.
scan protocol	GeneChips were scanned using the GeneArray Scanner.
data processing	The data were analyzed with genespring version 11.0 using Affymetrix default analysis settings and global scaling as normalization method.
value definition	ExonRMA16 summarized signaling

## Sheet: Matrix Template
# Template for an Affymetrix matrix table submission.
# The ID_REF column should include the full list of probeset ids of the Affymetrix array (see Matrix Example tabs at bottom)
# The sample names in the Matrix table (e.g. 'SAMPLE 1') must match the Sample name in the SAMPLES section of the Metadata file.
# The Matrix table should include summarized/scaled/normalized probeset data generated by GC-RMA, dCHIP, MAS 5.0, or whatever algorithm/software was used for primary analysis.
# If submitting MAS 5.0 data as a Matrix table, we recommend adding ABS_CALL and DETECTION P-VALUE columns to this template (see 'Matrix Example 2' tab at bottom)
# P-values or other measurements can be added as additional columns for each sample (see 'Matrix Example 2' tab)
ID_REF	IgG4-RD1 before treatment.CEL	IgG4-RD1 after treatment.CEL	IgG4-RD2 before treatment.CEL	IgG4-RD2 after treatment.CEL	HC1.CEL	HC2.CEL	HC3.CEL	HC4.CEL
7896736	7.18106	7.50875	7.49715	7.44679	7.06424	7.35187	7.68036	6.42757
7896738	5.02694	5.00739	4.9353	5.04977	4.89956	4.97489	5.04475	4.8659
7896740	5.86616	6.11866	5.98086	6.11087	5.85698	5.86556	6.06431	5.90636
7896742	9.33437	9.69807	9.80316	9.67087	9.99332	9.34476	9.64737	9.6626
7896744	6.86564	6.91677	7.07954	7.0159	6.7198	6.67117	6.77588	6.5431
7896746	9.78634	9.98851	10.3667	8.83129	9.72759	8.56344	8.30994	9.90037
7896748	9.79432	8.92239	8.82755	8.25971	7.30636	6.60865	6.72662	8.62142
7896750	8.48748	6.89141	7.32392	7.21153	6.34592	4.96629	6.18391	6.74373
7896752	11.981	11.1919	11.8523	11.6966	11.5742	10.2812	10.9108	11.9266
7896754	8.96895	8.79564	8.50345	8.70413	8.33159	7.67771	8.12336	8.25035
7896756	6.81516	7.39239	6.92932	6.92988	7.01871	7.24698	7.06746	6.8135
7896759	8.10281	8.19678	7.92915	7.68527	7.88906	7.61687	7.84849	8.2063
7896761	7.90487	8.18533	7.84881	7.95105	7.92056	8.20275	8.25161	7.83914
7896779	8.13345	8.13721	8.03562	7.95064	7.89664	8.16519	8.10285	7.94231
7896798	8.16906	8.45746	8.2166	8.11956	8.06608	8.34584	8.20153	8.06607
7896817	8.16305	8.09585	8.12564	7.98209	8.13127	8.41951	8.24889	7.94318
7896822	7.76161	7.99733	7.80037	7.69902	7.77976	7.99533	8.02582	7.68494
7896859	7.58938	7.83415	7.72414	7.5697	7.66986	7.61085	7.65467	7.60642
7896861	5.69461	5.56873	5.53987	5.434	5.65379	5.8404	5.8363	5.4646
7896863	7.42117	7.20121	7.13842	7.04003	7.10913	7.18633	7.31238	6.8818
7896865	8.42159	8.55582	8.35592	8.38262	8.4277	8.64952	8.59898	8.27792
7896878	8.45283	8.27031	8.37659	8.47975	8.34189	8.67541	8.50318	8.42087
7896882	7.60583	7.70212	7.61444	7.58854	7.53314	7.69679	7.82084	7.57837
7896908	8.34508	8.25527	8.32038	8.24063	8.23583	8.31596	8.20866	8.21486
7896917	8.07075	7.81238	7.90615	7.88235	7.86826	7.95908	7.96043	7.89784
7896921	7.91682	7.92919	7.83022	7.86946	7.76692	7.79557	8.0015	7.6188
7896929	8.00184	8.26871	7.95538	7.89288	7.80379	8.30485	8.24975	7.94517
7896937	7.56861	7.44546	7.52873	7.45368	7.43537	7.43854	7.49306	7.66428
7896952	8.86018	8.76384	8.7866	8.76384	8.54252	8.77257	8.7971	8.76425
7896961	8.4671	8.58016	8.45075	8.40538	8.19394	8.3858	8.53801	8.23636
7896983	7.94423	7.86711	7.51439	7.4751	7.49963	7.78526	7.54117	7.5889
7896985	8.50302	8.34907	8.43459	8.35084	8.16572	8.36109	8.29273	8.31489
7897006	8.87215	8.9315	8.78892	8.80511	8.62977	8.87284	8.99928	8.49417
7897026	6.71347	6.90424	6.78933	6.59287	6.80663	7.09158	6.92672	6.53719
7897034	8.23659	8.16943	8.17403	7.96578	8.12513	8.46951	8.24292	7.88954
7897044	8.31359	8.01482	8.34306	8.25199	8.32468	8.2714	8.20827	8.10329
7897066	7.30667	7.5513	7.29511	7.37607	7.20918	7.50674	7.46103	7.14357
7897068	10.5059	10.7511	10.6763	10.6582	10.5501	10.4342	10.5826	10.5905
7897076	7.21691	7.50531	7.13967	7.20544	7.31147	7.66589	7.59846	7.21862
7897078	9.72082	8.92718	9.51105	9.31229	9.69485	9.49681	9.45806	9.58291
7897089	8.75779	8.74653	8.82569	8.74002	8.62738	8.79119	8.80886	8.53133
7897119	8.53492	8.47747	8.4896	8.42934	8.4115	8.60151	8.5906	8.36558
7897128	7.53017	7.57059	7.46921	7.41749	7.47538	7.86422	7.62852	7.47617
7897132	7.2773	7.39793	7.1522	7.06757	7.18243	7.52344	7.56404	7.21559
7897154	7.16959	7.42718	7.23849	7.18969	7.27073	7.3011	7.41497	7.304
7897172	9.74356	8.94659	9.75192	9.82359	9.56754	9.90782	9.55907	9.9513
7897179	7.96551	7.84152	7.73647	7.63338	7.72306	7.94202	8.05564	7.63585
7897196	7.28647	7.3278	7.40909	7.22806	7.49937	7.67573	7.69321	7.35006
7897210	8.1699	8.0618	8.05938	8.33852	8.28474	8.31832	8.23173	8.20589
7897227	7.01034	7.02653	6.99723	6.85258	6.91262	7.3976	7.25299	6.94373
7897236	10.8605	10.8677	10.8859	11.0065	10.8364	10.5632	10.773	10.7196
7897257	7.86265	8.12557	7.91367	7.84381	7.59045	7.81427	7.76252	7.72035
7897263	7.57342	7.66375	7.54029	7.60588	7.44421	7.74431	7.66033	7.46191
7897277	6.92055	6.75375	7.01321	7.00363	7.02525	7.22223	7.22862	7.13274
7897280	7.07611	7.37065	7.10059	7.20584	7.16906	7.61092	7.56473	7.18285
7897286	8.2571	8.52582	8.247	8.38515	8.25772	8.47619	8.6837	8.04233
7897288	8.3832	8.7135	8.29422	8.31002	8.32477	8.69312	8.69913	8.2606
7897293	7.80369	8.03937	7.79151	7.76055	7.52013	7.93888	7.86864	7.53069
7897295	7.38382	7.44907	7.28116	7.1951	7.26281	7.43333	7.37383	7.10861
7897305	7.46899	7.80686	7.62482	7.42695	7.36099	7.49434	7.41336	7.34724
7897322	8.10928	8.08666	7.96711	8.06355	7.95953	8.17871	8.11551	7.84036
7897329	7.40091	7.3971	7.30887	7.36142	7.38389	7.53312	7.41669	7.43429
7897339	8.15076	7.83575	8.09176	8.04402	8.12712	7.94259	7.7073	8.24504
7897368	6.26985	6.38794	6.16831	6.32963	6.3385	6.68209	6.50551	6.08487
7897370	10.0504	10.1864	10.0169	9.99047	10.1035	9.91604	9.56861	10.2008
7897378	7.8251	7.63073	7.97728	8.03015	8.01168	7.99148	7.88232	8.11528
7897404	11.1247	10.5696	11.1267	11.0215	11.1385	11.2619	11.0706	11.2185
7897416	7.79662	7.84905	7.55899	7.6807	7.66587	7.88307	7.88644	7.66548
7897422	6.59494	6.97531	6.66642	6.53843	6.48705	6.84647	7.01169	6.87868
7897424	7.16032	7.16045	7.15088	7.33099	7.28994	7.21169	7.30009	7.14463
7897426	7.17742	7.0121	7.22622	6.97709	7.20913	7.35818	7.49946	7.33537
7897439	6.97551	7.28078	6.99278	6.92377	6.86604	7.17101	7.33309	6.82518
7897441	8.73396	9.0097	9.00445	9.20853	8.8098	8.55669	8.40114	8.87349
7897449	8.00188	7.63841	8.17956	7.67704	7.74395	7.6116	7.51334	7.41091
7897460	8.03488	8.18309	7.96529	7.81943	7.58226	7.50379	7.21021	8.01623
7897469	8.20415	8.29371	8.12308	8.0899	8.00743	8.1454	8.02742	7.9131
7897482	9.97334	9.84009	9.98429	9.86167	10.0254	10.0105	9.84104	9.79631
7897509	6.72065	6.15125	6.55215	6.45195	6.45338	6.54991	6.44726	6.53114
7897520	7.90027	7.90572	8.19377	8.20836	7.88622	7.45889	7.94403	8.23065
7897522	8.12203	8.88206	7.79312	7.5682	7.44873	7.45005	7.42806	8.23231
7897527	9.23364	9.22121	9.24325	9.34161	9.60163	9.38429	9.48307	9.24269
7897559	5.30677	5.31236	5.37753	5.24625	5.21852	5.12062	5.24305	5.25985
7897561	8.58407	9.04834	8.50086	8.79218	8.7919	8.51056	8.31798	8.7082
7897620	11.2091	11.4825	10.8274	11.0387	11.1192	11.0861	10.5367	11.5856
7897632	7.14457	6.98125	7.18876	7.11229	7.18223	7.23787	7.18963	7.1901
7897648	8.76389	8.67429	8.69122	8.76698	8.64056	8.65536	8.59827	8.66295
7897661	8.67501	9.03654	8.7016	8.78322	8.8361	8.80227	9.00989	8.59309
7897663	9.76469	9.94379	9.74512	10.0118	10.0716	10.0514	10.2722	9.59906
7897675	6.35734	6.55783	6.13917	6.32124	6.21172	6.34146	6.54526	6.33173
7897683	4.74181	4.74181	4.81149	4.81127	4.71288	4.90088	5.03792	4.67122
7897685	9.82337	9.39802	9.76037	9.85401	9.89911	10.0757	10.0533	9.82186
7897691	6.97341	7.05206	6.94972	7.14467	7.15841	7.045	7.42723	7.08859
7897714	8.08191	8.01366	7.96408	7.91949	7.95417	8.06474	8.06403	7.90727
7897728	8.99164	8.04686	8.6502	8.66619	8.62641	8.78017	8.68674	8.54433
7897737	8.423	8.50111	8.64013	8.87032	8.51639	8.83761	8.62977	8.3027
7897745	10.6426	10.9263	10.3945	10.4946	10.0793	10.1988	10.0117	10.2803
7897753	7.73966	7.84286	7.66944	7.67199	7.63388	7.81948	7.9298	7.53428
7897774	9.13161	10.0803	8.99158	9.40482	9.10295	8.87214	9.18569	8.86448
7897801	11.1037	9.76362	10.7313	9.70441	8.88032	8.35918	8.76779	10.0069
7897803	9.95247	9.66936	9.64162	9.48632	9.23516	9.0537	9.22649	9.65319
7897824	9.97718	10.1841	9.91102	9.77633	9.70706	9.7438	9.55894	9.70882
7897849	8.41971	8.3865	8.3414	8.07434	8.15711	8.433	8.18192	8.27767
7897860	8.16427	8.5517	8.2743	8.18874	8.31867	8.58991	8.44668	8.13138
7897877	11.1164	11.5752	11.1753	10.9298	10.9223	10.9908	10.1562	11.2551
7897890	9.35047	9.60247	9.50375	9.73016	9.57264	9.34739	9.37193	9.454
7897953	7.64097	7.96044	7.83071	7.74562	7.18376	7.11535	7.33733	7.66214
7897955	6.38839	6.18221	5.99694	6.09641	6.04447	6.393	6.12882	6.07108
7897960	6.80099	6.61715	6.64854	6.8456	7.0189	7.29545	7.31966	6.86476
7897964	5.6167	5.82852	5.65289	5.88904	5.84881	5.75213	6.10517	5.85975
7897966	6.11417	6.34374	5.97636	6.26295	6.26865	6.63609	6.48414	6.16538
7897974	7.12018	7.35813	7.16209	7.25507	7.25434	7.22701	7.48688	7.2431
7897978	5.31017	5.55062	5.3652	5.39554	5.49215	5.57176	5.60175	5.3345
7897987	6.31005	6.2375	6.24765	6.27405	6.45497	6.39671	6.55967	5.95599
7897991	7.60931	7.80456	7.55383	7.59517	7.69233	7.84457	7.86747	7.48326
7897995	5.42376	5.59775	5.56579	5.44222	5.61796	5.46704	5.36689	5.5795
7897997	6.95777	7.07695	6.89169	6.98234	7.22788	7.18541	7.37441	7.03225
7898002	6.86671	7.04115	6.85848	6.72213	7.1091	7.17507	7.44322	6.93516
7898007	6.02712	6.21247	6.04819	6.08478	6.18898	6.27944	6.5081	5.98526
7898012	6.02203	6.11891	5.95209	6.01232	6.05436	6.17526	6.40267	5.8837
7898020	6.55742	6.75566	6.54037	6.62134	6.68832	6.83072	6.9114	6.39572
7898026	6.36312	6.63188	6.26249	6.41864	6.51168	6.47426	6.59892	6.22741
7898030	7.07489	7.09144	7.0085	7.152	7.23726	7.46889	7.50952	7.04207
7898034	6.55694	6.74607	6.54037	6.61927	6.68064	6.82897	6.90771	6.39857
7898040	6.02674	6.1216	5.9616	6.01736	6.05831	6.18055	6.41247	5.88248
7898048	6.58465	6.85669	6.49168	6.68189	6.74257	6.76769	6.83924	6.52106
7898052	7.38364	7.45607	7.28674	7.42628	7.54238	7.80694	7.82696	7.30674
7898057	6.76505	6.94861	6.60013	6.67588	6.65853	6.77346	6.78731	6.62268
7898070	10.0788	10.9116	10.2958	10.5728	10.1981	10.3394	10.4531	10.356
7898084	7.36963	7.31593	7.37926	7.3873	7.41808	7.34953	7.42975	7.18532
7898102	7.35557	7.19403	7.44005	7.3482	7.3368	7.3281	7.4331	7.18938
7898112	8.01436	8.3242	7.94483	8.08131	8.04408	8.05957	8.47601	7.85135
7898115	6.80584	6.73803	6.66951	6.78736	6.83628	7.03988	6.84058	6.66362
7898124	6.48137	6.66585	6.57616	6.57483	6.55687	6.70947	6.79889	6.51952
7898161	10.8122	10.9111	10.874	10.9077	10.6392	10.7536	10.3766	10.8817
7898167	6.80368	7.16612	6.91113	6.58527	6.73286	6.89722	7.09546	7.00484
7898176	7.17729	7.25171	7.10722	6.94024	7.02273	7.24629	7.29549	6.97982
7898184	6.98651	6.97982	6.7614	6.79317	6.69341	7.0806	7.00247	6.6156
7898192	9.20175	8.64253	8.8325	9.24654	9.44822	9.3647	9.27883	9.20915
7898209	7.87387	7.90571	8.00579	7.92068	7.71588	7.73207	7.7291	7.70692
7898211	9.32178	9.51031	9.23702	9.41974	9.32857	9.2908	9.463	9.35148
7898227	10.1491	10.7234	10.1812	10.1156	9.82379	9.96588	9.67037	10.0242
7898249	7.59531	8.12985	7.7945	7.58758	7.61158	7.66026	8.03844	7.39567
7898256	7.7004	7.7827	7.59497	7.69311	7.55784	7.9472	8.02548	7.69709
7898263	7.10932	7.06685	7.12073	7.06768	7.14076	7.23604	7.31707	7.02119
7898276	11.6094	11.2272	11.4898	11.2892	11.2528	11.4545	11.4367	11.4129
7898278	10.2135	10.8953	10.3456	10.5459	10.3519	10.2849	10.3391	10.3876
7898294	4.52887	4.55702	4.5442	4.57472	4.53703	4.4751	4.57419	4.50258
7898296	6.96593	7.04014	7.04651	6.90902	6.93569	7.04641	7.06851	6.87855
7898300	7.40116	7.67753	7.39905	7.84752	7.62136	7.87864	8.28571	7.51419
7898314	6.82365	7.34086	6.9741	7.02738	7.30029	7.52906	7.50872	6.8292
7898328	10.3769	10.3665	10.7086	10.5148	10.3832	10.4464	10.3038	10.5647
7898337	11.0264	10.5802	10.7878	10.6527	10.7246	10.7464	10.7605	10.8678
7898350	7.12506	7.11729	7.09815	7.1551	7.09338	7.06112	7.36456	7.15904
7898353	7.95772	7.68179	7.7327	7.93834	8.31571	8.07265	8.02457	8.19685
7898355	5.3284	5.44773	5.5042	5.55405	5.5109	5.60518	5.49071	5.4599
7898357	7.30581	7.38949	7.17788	7.12155	7.05194	7.16775	7.23363	7.15092
7898371	7.51464	7.75328	7.68885	7.80314	7.81125	7.78037	7.93166	7.79021
7898373	5.74376	5.95291	6.06916	5.77503	5.7222	5.93829	6.02216	5.84118
7898375	12.8791	12.767	13.1501	12.5103	12.2147	12.6472	12.9215	13.1781
7898377	7.7033	7.59937	7.64802	7.72311	7.45068	7.67556	7.69885	7.57362
7898405	6.22179	6.12531	5.96237	6.02909	6.0809	6.13948	6.45657	6.13253
7898407	6.17015	6.51229	6.24335	6.09681	6.21714	6.38007	6.37493	6.13496
7898411	12.8791	12.767	13.1501	12.5105	12.2147	12.6484	12.9213	13.1789
7898413	6.73963	6.72627	6.63731	6.67605	6.68082	6.86564	6.80528	6.65611
7898431	7.24251	7.29828	7.1791	7.10156	7.33362	7.5166	7.474	7.30199
7898448	8.28408	9.17085	8.33919	8.27264	8.11399	7.73591	7.89372	8.28087
7898466	7.13472	6.91969	6.99394	7.10147	6.88558	6.8382	6.99905	6.97909
7898483	7.89888	8.34177	7.73181	7.61684	7.77174	7.97511	7.89496	7.87953
7898516	6.84595	7.07554	6.77205	6.69553	6.82768	7.08213	7.05962	6.98374
7898521	7.4165	7.32013	7.27484	7.0027	7.32308	7.57418	7.58683	7.20524
7898533	7.74909	7.93185	7.75497	7.69982	7.85084	8.07887	8.12693	7.60272
7898535	5.32547	5.22517	5.48688	5.12467	5.39729	5.43226	5.47095	5.18108
7898537	7.12944	7.24552	7.08821	7.11339	7.06588	7.43577	7.324	7.1366
7898549	7.92838	7.34491	7.69317	7.62402	7.16773	7.56587	7.30517	7.64641
7898556	8.30844	8.47677	8.28375	8.31763	8.12781	8.21711	8.34722	8.21944
7898568	6.4862	6.74517	6.35863	6.34464	6.41216	6.36055	6.46734	6.26562
7898570	9.43224	9.47271	9.88353	9.54129	9.07312	9.52763	9.23331	9.83137
7898572	4.54416	4.62042	4.64685	4.50976	4.60117	4.54957	4.69351	4.57822
7898574	8.92044	8.7828	8.81036	8.81297	8.82086	8.93022	8.92357	8.83636
7898582	7.51891	7.69347	7.63075	7.61829	7.5717	7.51182	7.26833	7.93018
7898585	8.39636	8.44397	8.36784	8.51101	8.37257	8.64154	8.83639	8.17851
7898594	8.01762	8.06829	7.75256	7.79234	8.19155	8.42513	8.3793	7.8984
7898602	7.13595	7.1923	7.23824	7.45045	7.41173	7.30907	7.34236	7.18905
7898607	7.77448	7.82986	7.84616	7.77084	7.26996	7.69656	7.41408	7.93272
7898609	7.22013	7.02949	7.02073	7.19958	7.18683	7.34512	7.36405	7.02666
7898616	7.34994	7.75997	7.40877	7.29424	7.49852	7.82756	7.8544	7.52452
7898623	6.61794	6.71086	7.09864	7.05566	6.84897	6.977	6.86007	6.79633
7898627	7.01514	7.08205	7.13596	7.05678	7.13027	7.31199	7.18325	6.96645
7898653	9.09418	9.18542	9.05885	8.9346	9.05248	9.3352	9.31932	8.83855
7898655	9.56511	10.7307	9.09196	9.56376	9.12139	9.40015	8.31125	9.43661
7898663	8.10774	8.17336	8.12003	8.17792	8.03979	8.16593	7.90152	8.14786
7898673	9.45835	8.77801	8.93563	9.04086	9.05513	8.72324	8.7031	9.1547
7898675	4.81863	5.24655	4.77248	4.85809	4.86397	4.94467	5.33377	4.79478
7898677	9.18187	9.18778	9.06801	9.16476	8.77417	8.98038	8.97346	9.17765
7898679	7.87012	7.82759	7.79282	7.92755	8.02586	7.94857	8.06873	7.98914
7898693	7.5677	9.54568	7.43382	8.579	9.40774	9.18867	8.02452	9.11493
7898707	7.68414	7.80949	7.90021	7.43063	7.68341	8.10687	7.77686	7.78569
7898713	7.789	8.01196	7.74536	7.83338	7.83645	8.11061	8.0369	7.77958
7898721	6.38694	6.6381	6.49796	6.13309	6.42244	6.87937	7.02271	6.0144
7898723	6.44732	6.7873	6.52069	6.52588	6.31862	6.7394	6.26785	6.4368
7898725	7.34246	7.41659	7.43718	7.16252	7.39417	7.58391	7.84044	7.12384
7898732	5.96438	5.89855	6.18881	5.48701	5.31154	6.10424	6.1556	6.15613
7898734	5.46067	5.66686	5.4311	5.50504	5.13149	5.65933	5.22262	5.24905
7898736	7.55154	7.26426	7.60446	7.69485	7.62364	7.86724	7.53147	7.71456
7898739	9.55851	9.96855	9.62334	9.86639	9.60786	9.0692	9.61061	9.3944
7898750	8.76337	9.04611	8.98248	8.97527	9.14908	8.90459	9.10425	8.80592
7898773	7.41614	7.54509	7.38748	7.36611	7.4613	7.76596	7.64701	7.32378
7898793	6.67113	6.70943	6.72321	6.75149	6.63129	6.9059	6.72006	6.71056
7898799	7.66941	7.5507	7.45879	7.60379	7.3469	7.63173	7.69895	7.28467
7898805	7.66251	7.54461	7.49951	7.81887	7.56272	7.67178	7.82384	7.64933
7898809	7.94926	7.9857	7.79647	7.74633	7.83654	7.83196	8.03213	7.86604
7898833	8.78051	8.46058	8.80489	8.72174	8.85907	8.79326	8.57323	8.96099
7898854	5.98808	5.97725	5.70267	5.94676	5.76065	5.5862	5.72116	6.11332
7898856	7.25963	7.39556	7.19939	7.26702	7.23631	7.36465	7.12723	7.70003
7898858	6.68607	6.70267	6.63723	6.67957	6.67434	6.85113	6.99217	6.38358
7898869	6.7417	6.97858	6.86676	6.93126	6.98086	7.20126	7.32042	7.03562
7898875	11.7977	12.0396	12.0382	11.8947	11.758	11.7974	11.4791	12.1426
7898881	9.37052	9.33065	9.67948	9.43519	9.20252	9.16555	9.07919	9.54922
7898894	8.51661	8.16905	8.64626	8.59319	8.27967	8.58608	8.49594	8.86963
7898902	9.70085	9.65798	9.3978	9.56722	9.59526	10.0228	9.78012	9.44936
7898910	11.3058	11.3528	11.6037	11.5709	11.6417	11.9011	11.7074	11.6979
7898916	7.054	7.16382	6.98405	6.9879	7.06973	7.21809	7.32966	6.91804
7898939	8.96547	8.09348	9.29706	9.21315	9.4874	9.31929	9.35405	9.71099
7898957	10.2917	10.0268	10.1752	10.0902	10.6278	10.5227	10.6321	10.737
7898967	7.44951	7.44877	7.39588	7.42037	7.61643	7.58192	7.73531	7.48567
7898975	10.7695	11.0153	10.8146	10.749	10.767	10.6617	10.5177	10.7296
7898988	9.91459	9.99461	9.66446	9.40315	9.33136	9.61982	8.92414	9.51312
7898998	7.45865	7.36153	7.81748	7.53995	6.83703	7.10276	7.17781	7.07059
7899005	12.355	11.7451	12.3281	12.2398	12.3453	12.5044	12.3943	12.5755
7899016	11.1053	11.1152	11.1577	11.3079	11.2616	11.1486	11.1458	11.3807
7899018	9.27624	9.09615	9.14959	9.21897	9.57697	9.49537	9.38363	9.40383
7899023	9.75495	8.84986	9.64596	9.28523	10.3576	10.0915	10.2785	9.78584
7899029	8.71623	8.2367	8.5037	8.53211	9.21655	8.92401	9.26631	8.88176
7899043	9.98451	10.2988	9.71599	9.64605	9.69047	9.66273	9.43595	9.84708
7899057	8.95838	8.50603	8.78815	8.4786	8.75883	8.59205	8.4337	8.78838
7899069	5.88561	6.57913	5.86853	6.01554	5.91285	6.0706	6.00361	6.14775
7899071	7.93544	7.46098	7.75195	7.78685	7.70955	8.45624	8.28535	7.54521
7899073	6.26767	6.11796	6.07187	6.15697	6.16854	6.13089	6.40057	6.01665
7899075	7.33468	7.56573	7.4041	7.37031	7.48738	7.67007	7.8024	7.24757
7899087	7.67964	7.60393	7.66513	7.69449	7.66147	7.76973	7.76045	7.83602
7899093	8.35737	8.27194	8.211	8.15838	8.22122	8.2635	8.39612	8.2147
7899096	8.60558	8.46713	8.53517	8.53519	8.16102	8.28702	8.11466	8.2759
7899101	7.92517	7.18098	7.25159	7.26393	7.54105	7.3747	7.37271	7.10975
7899124	6.58475	6.60809	6.46025	6.49639	6.61766	6.75908	6.72762	6.61874
7899134	7.47793	7.69396	7.48142	7.49239	7.37593	7.41015	7.51717	7.47154
7899151	4.88527	5.26557	5.02983	4.99958	4.95821	5.05496	4.96696	5.11541
7899153	10.5005	10.8944	10.458	10.4799	10.3772	10.4462	10.4598	10.3077
7899160	12.497	12.0188	12.5672	12.5183	12.2657	12.3146	12.2768	12.4401
7899167	7.79648	7.86874	7.6258	7.62746	7.77205	8.03016	7.97831	7.49175
7899173	9.25755	8.89891	8.83739	9.16067	9.20299	9.22557	9.17131	9.04956
7899187	11.9228	11.5407	11.7101	11.8583	11.6599	11.6234	11.343	12.2511
7899192	10.6595	10.3165	10.5006	10.5139	10.5863	10.9378	10.6179	10.601
7899220	10.7811	11.0473	10.7386	10.8906	10.8841	10.6221	10.6826	10.5315
7899244	8.40786	8.33788	8.38193	8.43802	8.62002	8.69217	8.63372	8.60974
7899251	4.88014	4.84002	4.91654	4.83516	4.77735	4.89366	4.9709	4.78629
7899253	10.1774	10.1313	10.2277	10.2723	10.5044	10.3819	9.92881	10.2814
7899265	7.30881	7.45555	7.41819	7.41525	7.39	7.42695	7.4763	7.21716
7899273	8.6486	8.31677	8.72952	8.75186	8.81022	8.96315	8.8515	8.9779
7899284	8.39787	8.61248	8.22005	8.27541	8.33779	8.56242	8.5217	8.26671
7899287	9.93721	9.99531	10.0547	10.0062	9.91126	10.0507	10.2087	9.95849
7899289	9.4098	9.04372	9.34014	9.46993	9.40573	9.48946	9.10385	9.50147
7899310	9.49309	8.84255	9.46807	9.27412	9.10263	9.29108	8.91084	9.19299
7899323	8.65688	8.54447	8.41276	8.37999	8.38343	8.50623	8.53073	8.21901
7899343	8.36021	8.52675	8.23252	8.21587	8.32534	8.35708	8.46477	8.35121
7899346	11.4472	11.209	11.5929	11.5084	11.311	11.04	11.1557	11.5945
7899348	6.88666	7.07789	6.9291	6.98497	6.89067	7.18977	7.05468	6.91833
7899350	8.38005	8.25925	8.31874	8.49357	8.44628	8.29451	8.18341	8.57795
7899361	8.84813	9.29095	9.04748	8.9136	9.06206	8.95925	8.77428	9.27244
7899375	5.66364	6.42596	5.96157	5.61234	5.98892	5.44011	5.61138	5.78127
7899377	9.63892	9.07656	9.37503	9.39009	9.5482	9.63959	9.63508	9.63226
7899392	8.70756	8.04823	9.38353	8.73656	8.74863	8.97993	8.69136	9.98338
7899394	10.6753	11.5063	10.7293	10.6354	10.8394	10.337	10.1271	10.5064
7899407	7.52492	7.68106	7.5234	7.50858	7.58038	7.58917	7.69628	7.44831
7899417	9.12415	8.9453	8.8406	8.78686	8.84364	8.92829	8.76026	8.94554
7899422	8.09697	8.1769	7.88812	8.0535	8.19687	8.07074	8.06345	8.26705
7899424	8.59044	8.42683	8.55106	8.49378	8.52948	8.47846	8.38757	8.58035
7899436	8.14063	8.19804	8.32842	8.1248	7.98484	7.94189	7.85152	8.15258
7899448	6.5294	6.69186	6.55813	6.55142	6.57512	6.66522	6.51703	6.55308
7899455	10.721	10.56	10.4077	10.8415	11.0006	10.6058	10.9015	10.6398
7899462	8.22619	8.1415	8.21508	8.17309	8.13907	8.24325	8.09717	8.20051
7899480	11.5281	11.7044	11.9838	10.9729	10.741	9.8298	9.80945	11.5602
7899484	7.41084	6.50046	7.95582	6.64916	6.2608	5.93483	6.75847	6.1035
7899486	8.67101	8.72269	8.65922	8.68179	8.75175	8.6102	8.79752	8.7382
7899499	6.35976	6.48524	6.43282	6.2322	6.33376	6.75765	6.31533	6.15931
7899502	9.2846	9.74705	9.43139	8.82849	8.33269	8.68105	8.22397	8.5133
7899504	9.31471	8.91475	9.55193	9.39266	9.21059	9.16032	9.20367	9.40578
7899517	5.20247	5.84767	5.38393	6.10438	5.04556	4.88337	5.32527	5.23379
7899519	9.25548	9.1745	9.3203	9.35463	9.35547	9.49972	9.32181	9.60931
7899528	8.22026	8.35219	8.15825	8.23669	8.25761	8.45233	8.54761	8.23012
7899534	10.8355	10.8681	11.0241	11.2457	11.2566	11.0981	10.9579	11.2643
7899560	7.9422	8.0969	8.01939	7.89453	7.78575	7.7064	8.22576	7.44279
7899562	7.40996	7.52532	7.3724	7.31956	7.46128	7.63191	7.66339	7.44959
7899595	7.72314	8.53882	7.54634	8.101	7.64132	7.72363	7.71269	7.59116
7899600	7.07157	7.22035	7.14129	7.2035	7.24302	7.37492	7.4865	7.28983
7899602	6.47752	6.63891	6.31955	6.44088	6.53624	6.67039	6.6549	6.60632
7899604	8.16512	8.27438	8.46707	8.37572	8.27641	8.29157	8.14314	8.54719
7899615	8.68169	9.60068	8.61273	8.86647	8.6514	9.45256	8.54774	8.76049
7899627	7.19288	7.3751	7.12109	7.05406	7.0845	7.41627	7.50322	7.04946
7899643	7.78166	8.03021	7.69348	7.78901	7.54103	7.72034	7.91505	7.44641
7899654	9.8794	9.82251	9.81336	9.99516	9.90001	9.74116	9.86192	10.0498
7899675	8.7453	8.34905	8.54006	8.4171	8.30024	8.574	8.41978	8.46451
7899688	10.3694	10.5498	10.703	10.686	10.6133	10.3776	10.5653	10.564
7899703	9.09535	8.53117	8.89434	8.88204	9.07442	9.23373	8.9713	8.90279
7899719	7.22391	7.35903	7.20891	7.19262	7.18106	7.28252	7.16807	6.90207
7899727	7.38596	7.63931	7.48847	7.46829	7.47362	7.63116	7.76151	7.41619
7899737	10.7591	10.2981	10.8499	10.7011	10.663	10.6636	10.5841	10.7912
7899750	7.65563	7.54688	7.37474	7.47295	7.55546	7.78284	8.04917	7.41626
7899753	10.9636	9.2273	11.0214	10.814	10.8729	10.8811	10.9071	10.5771
7899774	10.5847	9.82766	10.577	10.6659	10.6405	10.8999	10.5457	10.7458
7899790	7.30453	7.9534	7.29239	7.44047	7.14313	7.23727	7.36956	7.14572
7899795	7.72686	7.9261	7.71257	7.68581	7.67291	7.79401	8.03817	7.62778
7899797	6.82944	6.94381	6.64913	6.77996	6.77304	6.91611	6.97134	6.73128
7899811	4.46485	4.40618	4.33525	4.4332	4.31501	4.27374	4.28766	4.30617
7899813	11.6257	11.2811	11.6749	11.6458	11.6974	11.5491	11.7278	11.8415
7899821	7.35814	7.64801	7.21047	7.28231	7.37135	7.5601	7.62214	7.2883
7899829	8.53562	8.15205	8.37676	8.54024	9.05616	9.01368	9.17816	8.53144
7899841	7.08762	7.12799	7.15914	7.12699	7.09078	7.24987	7.22579	7.09682
7899849	8.76796	8.83525	8.93333	8.79746	8.80841	8.59922	8.64427	8.99955
7899851	7.46805	7.57885	7.46909	7.51345	7.58101	7.57448	7.74415	7.54083
7899870	10.29	10.3642	10.2193	10.1798	10.0208	10.0607	9.84341	10.3322
7899882	6.93416	7.10934	6.74966	6.82079	6.66228	6.68153	6.83833	6.7163
7899884	6.55	6.56198	6.48492	6.61868	6.74386	6.97582	7.05786	6.62304
7899898	5.74381	5.97255	5.76041	5.8045	5.86182	5.85444	6.07345	5.61145
7899905	6.5429	6.64883	6.50758	6.49409	6.60652	6.56132	6.74252	6.25353
7899909	7.84618	8.94188	8.21846	8.15461	8.2147	8.55916	8.87465	7.71596
7899911	6.58616	6.70911	6.67311	6.61982	6.5016	6.83989	6.8281	6.3924
7899921	7.22601	7.15137	7.35093	7.13793	7.29475	7.29151	7.53574	7.07926
7899927	7.13309	6.90067	6.87853	6.91963	7.04047	7.09454	7.28685	7.00266
7899932	6.80644	6.92909	6.81121	6.75675	6.82827	6.91144	6.99993	6.64966
7899939	7.96972	8.15239	8.00818	7.85615	7.90291	8.40511	8.62093	7.70098
7899943	7.63484	6.91694	7.46513	7.58658	7.99752	7.90447	7.88417	8.01389
7899955	11.2159	11.206	10.9184	11.2416	11.068	10.6737	11.5185	10.8783
7899957	9.90745	9.62201	9.78834	9.83678	10.1658	10.0994	10.33	10.0503
7899988	4.64386	4.50206	4.78866	4.54768	4.79855	4.52363	4.53745	4.61371
7899990	9.33862	8.69776	9.4098	8.97485	9.12865	8.97251	9.13054	9.09693
7900001	8.69423	8.85796	8.63885	8.59526	8.76303	8.97413	8.97593	8.57492
7900009	9.18741	9.6415	8.88499	9.1598	9.43286	9.31988	9.05556	9.70688
7900030	10.0833	10.1374	10.1425	10.2006	10.216	10.0849	9.93779	10.2318
7900051	9.38896	9.37727	9.58997	9.84938	9.75897	9.66644	9.75784	9.68286
7900076	7.06248	7.29177	7.09799	7.22861	7.21955	7.19077	7.24477	7.0227
7900087	8.33411	8.10379	8.30307	8.14655	8.05575	8.1245	8.10578	8.30498
7900095	9.56326	9.56142	9.59494	9.494	9.38556	9.62618	9.4362	9.35116
7900119	10.3501	10.1464	10.4545	10.5035	10.4517	10.4604	10.0448	10.5436
7900129	7.12149	7.1582	7.12599	7.04005	7.215	7.30663	7.26822	7.02111
7900144	5.10852	4.84417	4.86642	4.8762	4.72968	4.78583	4.8176	5.18409
7900146	9.30084	9.67442	9.75123	9.44044	8.78289	8.89342	8.802	9.27018
7900157	13.2028	13.2484	13.3386	13.2404	12.9505	13.1428	12.9779	13.3137
7900159	6.82001	6.73617	6.93917	6.85627	6.80424	7.09284	6.96823	6.84515
7900167	7.14649	6.59834	7.19348	6.77278	6.88937	6.96919	6.90665	6.71721
7900181	5.16639	5.06343	5.10725	4.91287	5.10472	5.33121	5.07221	5.38346
7900183	8.40891	8.08935	8.28693	8.39705	8.36504	8.4868	8.20328	8.32308
7900192	8.90785	8.67901	8.74574	8.86597	8.48844	8.78821	8.80788	8.74184
7900197	6.09734	6.25585	6.0473	5.96116	6.0542	6.05048	6.08529	5.85594
7900201	8.45962	7.95602	8.34126	8.3448	8.4562	8.31298	8.35547	8.44325
7900212	5.109	5.16345	5.12091	5.1272	4.94774	5.12554	5.51843	5.06913
7900214	4.70644	4.88131	4.73608	4.65104	4.69602	4.89765	4.84012	4.62668
7900216	10.0423	10.04	10.1447	9.99555	10.1207	10.2668	10.0052	10.1042
7900228	11.7674	11.1563	11.486	11.5884	11.525	11.34	11.4249	11.8732
7900235	9.66234	9.55693	9.88167	9.997	9.97372	9.7857	9.69108	9.86914
7900336	7.89586	7.55921	8.14782	8.12218	8.1156	7.49242	7.76207	7.5778
7900340	7.52402	7.57624	7.42313	7.55046	7.52738	7.77029	7.60729	7.12314
7900350	5.44226	5.84427	5.46725	5.41123	5.77128	6.00027	5.86549	5.21515
7900352	7.69061	7.76062	7.70518	7.72615	7.75791	7.91922	8.01908	7.5633
7900354	8.32519	8.4864	8.27722	8.51522	8.37985	8.47282	8.40196	8.38505
7900365	7.95615	8.54553	7.93984	7.9702	7.67044	7.63581	7.67275	7.84107
7900382	12.4405	12.0549	12.0449	12.1523	12.5165	12.4961	12.3844	12.4579
7900395	9.76777	10.8013	10.7254	10.4737	10.0928	9.81254	10.0116	10.3692
7900405	6.95219	7.64015	6.66646	7.40099	6.7938	5.92698	6.19453	6.43691
7900407	5.76746	7.00841	6.30897	6.51483	5.60141	5.00566	5.19985	5.38294
7900409	6.33847	6.48184	6.15004	6.22714	6.25922	6.20184	6.37719	6.03719
7900413	9.94721	8.82672	9.60554	9.74302	9.97105	10.0781	9.78401	10.1443
7900426	12.1276	12.7621	12.1017	11.8858	12.2071	12.1249	11.9409	12.1836
7900438	7.09182	6.93479	7.27986	7.22879	7.13141	7.32065	7.30795	6.97193
7900446	7.71423	7.2904	7.36947	7.7299	7.77917	7.74955	7.68914	7.69994
7900454	7.96678	7.70639	7.97028	7.9718	7.9745	8.0509	8.25076	7.98637
7900461	6.4541	6.24488	6.72222	6.33653	6.19746	6.41829	6.05896	6.60398
7900468	10.0781	10.0526	10.0001	10.0037	10.072	10.0276	10.1024	9.88198
7900488	6.64929	7.66606	7.19884	7.62894	7.12461	6.76572	7.29582	6.86127
7900490	7.07188	7.64088	7.27641	7.46799	7.44404	7.30679	7.64611	7.16382
7900492	6.94463	6.91319	7.04577	6.82078	6.91502	7.15068	7.12362	6.93331
7900508	6.65627	6.91049	6.89342	6.66822	6.61808	6.98747	6.85572	6.73604
7900510	8.56962	8.53819	9.06224	8.96866	8.36707	8.01356	8.09722	8.21035
7900531	7.70976	8.06636	7.75392	7.65119	7.79979	8.14811	8.15272	7.58751
7900538	8.63201	8.49685	8.61818	8.46503	8.48858	8.56602	8.53074	8.60905
7900540	7.35673	7.29049	7.36001	7.18425	7.24275	7.40354	7.43198	7.37496
7900546	8.81551	8.61669	8.59417	8.70699	8.77156	8.94164	8.60483	9.09384
7900555	6.31724	5.95284	6.27757	6.44128	6.84029	6.33442	6.48393	6.73505
7900576	8.30059	7.79505	8.35641	8.50967	8.27274	7.94509	8.10075	8.65812
7900585	12.5664	12.5694	12.53	12.5293	12.5203	12.5694	12.5419	12.572
7900597	8.28716	8.5931	8.49743	8.30663	8.04993	7.94988	7.93932	8.10976
7900603	6.76756	6.93592	6.82305	6.96888	6.85122	7.04084	7.19084	6.79387
7900609	7.7931	7.68953	7.50094	7.56542	7.66832	7.78841	7.57105	7.86697
7900624	7.39162	6.90932	7.05814	7.20958	7.21231	7.22354	7.32533	7.17843
7900633	5.0325	4.97871	4.92151	5.04343	5.04741	5.15149	5.20386	5.11118
7900635	7.1079	6.95356	6.87317	7.01482	7.00632	6.98112	7.23714	6.973
7900639	6.2697	6.17718	6.03241	6.12026	6.08013	6.28695	6.22488	6.03016
7900652	6.13085	6.60789	6.44516	6.31355	6.35377	6.14991	6.22312	5.78127
7900654	7.84478	8.04345	7.76423	7.78599	7.76813	8.06682	8.05923	7.80574
7900658	6.6087	7.00732	6.94363	6.79834	6.92545	6.99246	7.24702	6.95898
7900683	8.46647	8.51569	9.65105	8.23548	8.08279	8.13377	7.76735	8.19869
7900699	8.08585	7.58374	7.47651	7.45321	7.78485	7.68401	7.55493	7.23224
7900710	8.66431	9.07272	8.68161	8.74004	8.70163	8.45761	8.6977	8.32413
7900792	7.21048	7.27694	7.28208	7.24649	7.3159	7.33599	7.42305	7.08613
7900833	8.71032	8.65067	8.75262	8.62327	8.47259	8.59244	8.62273	8.56806
7900857	8.62245	8.20511	8.5041	8.65405	8.56243	8.29559	8.45077	8.48303
7900876	5.08025	5.26866	5.03421	5.29977	5.10034	4.93784	5.10137	5.06225
7900878	7.46199	7.60128	7.33037	7.39821	7.43945	7.74298	7.68045	7.42022
7900888	8.55108	7.87706	8.23945	8.28641	8.43683	8.3739	8.46053	8.21955
7900911	8.39419	7.87491	8.11162	8.17079	7.98324	8.02691	8.03741	7.96778
7900922	9.87554	10.4386	9.57949	9.5478	9.34578	9.5809	9.08645	9.73695
7900931	8.59624	8.3699	8.42768	8.50816	8.29321	8.62293	8.59388	8.22072
7900944	7.54824	7.50699	7.39949	7.3488	7.37329	7.73628	7.41048	7.47759
7900957	6.95628	7.16664	6.77262	6.68365	6.88191	7.34941	7.10857	6.63265
7900962	8.61294	8.70477	8.59418	8.67133	8.58347	8.57946	8.54061	8.65432
7900977	4.72606	4.84339	4.75983	4.7603	4.84371	4.7854	4.95657	4.87811
7900979	9.52955	9.38674	9.63346	9.67998	9.74793	9.69398	9.79639	9.82661
7900999	7.49918	7.69879	7.44778	7.46543	7.40588	7.54115	7.62101	7.47847
7901010	6.9719	6.77965	6.69302	6.73678	6.54733	6.59499	6.64566	6.64378
7901036	5.58344	5.41547	5.8491	5.30573	5.77405	5.46292	5.65415	5.40975
7901038	11.9834	11.926	12.079	12.0066	11.972	11.8965	11.8142	12.1952
7901046	8.58738	8.54328	8.85558	8.37877	7.94227	8.14899	7.68961	8.28439
7901048	10.1887	9.96039	10.3852	10.1531	10.2111	10.6393	10.5125	11.0847
7901050	7.41999	7.44147	7.70748	7.8404	7.38477	6.64237	7.14973	7.18236
7901052	6.71799	6.56602	7.55973	7.43944	6.95322	5.77044	6.11276	7.05172
7901054	8.61929	10.2601	9.57898	9.05746	8.80122	8.61671	8.6346	9.07573
7901071	5.0359	4.99332	5.00588	4.92469	5.10168	5.32893	5.39481	4.92445
7901073	9.56721	9.26768	9.39035	9.38092	9.27471	9.29448	9.144	9.55387
7901087	6.98804	7.29961	7.13551	6.98523	7.17144	7.41165	7.25878	6.89079
7901091	9.39961	9.5065	9.65084	9.63987	9.06212	8.80139	8.83298	9.3942
7901102	7.77648	7.70921	7.55138	7.86097	8.06845	8.17825	8.46925	7.61181
7901110	9.80235	9.24332	9.47663	9.467	9.17655	9.35134	9.01149	9.51236
7901123	8.04312	7.90481	8.32936	8.01666	8.09701	8.10929	7.99674	8.0446
7901135	9.37805	9.02756	9.0428	9.13893	9.34979	9.21132	9.37525	9.5476
7901140	8.60171	8.50965	8.45849	8.33199	8.37858	8.3349	8.28477	8.17676
7901175	5.95174	6.07513	5.87308	5.94025	5.87847	6.03529	6.1444	5.81645
7901187	7.70708	7.75784	7.49483	7.54277	7.65864	7.74073	7.93445	7.63824
7901192	6.86538	6.99301	6.77756	6.72452	6.68581	7.06685	6.87285	6.48706
7901212	7.74745	7.91512	7.69694	7.61057	7.45195	7.33147	7.05206	7.85284
7901219	8.8479	9.25494	8.91075	8.87011	8.9595	8.7405	9.04681	8.75858
7901227	7.64982	8.09053	7.94379	8.08708	7.23167	6.02377	7.09549	7.15957
7901229	7.45172	7.72225	7.3808	7.31605	7.43506	7.55132	7.50317	7.38089
7901247	8.0432	8.01568	7.86124	8.13056	7.98395	8.32471	8.34779	7.813
7901253	6.52811	6.96441	6.55124	6.71425	6.62732	6.80796	6.77069	6.47488
7901256	6.38929	6.38859	6.47073	6.32272	6.40362	6.67469	6.79579	6.49804
7901272	6.43717	6.51885	6.39449	6.37315	6.39126	6.55458	6.67664	6.42668
7901287	6.32606	6.69692	6.40196	6.56903	6.53926	7.14726	6.91188	6.55338
7901293	6.68702	6.83546	6.42969	6.48998	6.54176	6.93237	7.00877	6.39786
7901299	10.5357	9.9405	10.7676	10.6125	10.8403	10.6476	10.3484	11.1104
7901309	9.05558	9.13318	9.08816	8.89597	8.76479	9.28419	9.31672	8.8646
7901311	7.05385	7.09337	7.13147	6.90175	7.04559	7.37789	7.37081	7.04551
7901314	7.49616	7.40327	7.05371	7.38558	7.4036	7.60081	7.70514	7.10321
7901316	6.58522	6.67369	6.59522	6.51095	6.76916	6.99845	7.28052	6.78043
7901334	4.34726	4.36979	4.34802	4.4494	4.27044	4.32775	4.30947	4.3704
7901336	10.0999	11.1911	9.55334	11.568	11.0614	11.3107	11.5535	11.1003
7901338	5.16193	5.31808	5.43499	5.28462	5.18306	5.33519	5.19463	5.32891
7901340	6.24162	6.30937	6.18026	6.34876	6.31453	6.33693	6.46071	6.33652
7901342	5.48192	5.83101	5.55986	5.64485	5.62241	5.65058	5.66515	5.4935
7901357	9.52293	9.33362	9.4641	9.52948	9.63469	9.4983	9.35675	9.80946
7901359	4.50056	4.54891	4.66974	4.58263	4.52514	4.4891	4.53567	4.5563
7901361	4.89266	4.81213	4.53403	4.71502	4.87606	4.53207	4.57919	4.36903
7901363	7.00063	6.81499	6.97925	6.88526	6.78294	6.94539	6.77444	6.80674
7901374	5.39888	5.64254	5.6276	5.6521	5.36256	5.44966	5.52186	5.71749
7901376	9.29364	9.47749	9.76366	9.10989	9.09144	9.0255	8.47593	9.22046
7901383	4.72398	4.70436	4.58621	4.95236	4.75519	4.62128	4.73061	4.70109
7901385	10.18	10.1657	10.109	10.2598	10.4791	10.2856	10.2887	10.3579
7901416	6.68903	6.85514	6.70857	6.89533	6.76074	6.78402	7.2161	6.47215
7901418	10.283	9.79117	10.0728	10.2411	10.4869	10.3048	10.4299	10.643
7901426	6.16291	5.95182	6.26685	6.62726	6.52268	6.04829	6.39198	6.54896
7901443	7.15449	7.41723	7.35177	7.26664	7.15346	7.25474	7.52787	7.17849
7901445	8.09375	8.30638	8.14291	8.01141	8.06979	8.07208	8.1777	8.10591
7901447	10.0837	9.97546	10.1894	10.3521	10.4125	10.2717	10.4288	10.4073
7901460	9.59061	8.60014	9.19913	9.18494	9.53222	9.75825	9.551	9.33655
7901466	8.65125	8.06436	8.46734	8.72183	8.90899	8.79216	8.99374	8.74656
7901477	6.98881	6.99143	6.86671	7.21788	7.1823	6.92032	7.171	6.81182
7901479	8.88273	8.9921	8.86394	9.07938	9.25246	9.29684	9.13776	9.44807
7901495	5.62326	5.71292	5.68597	5.41785	5.27244	5.46873	5.61118	5.76232
7901497	6.6083	6.60076	6.51824	6.43879	6.23145	6.47063	6.40251	6.14353
7901513	8.85543	7.92184	8.47646	8.76715	8.90194	8.21883	8.32902	9.29991
7901535	8.31553	7.68918	8.00331	8.01038	7.8105	8.12445	8.26259	8.60214
7901549	7.94661	8.10967	8.02765	7.92508	7.8934	7.72669	7.68332	8.03843
7901557	7.80437	8.2492	7.9313	7.98418	7.83456	8.13684	8.15969	7.75774
7901563	4.81158	4.79482	4.82146	4.77879	4.66366	4.84192	4.69479	4.70277
7901565	5.99481	6.11178	6.16281	6.17019	6.15373	6.29766	6.39316	5.88419
7901577	8.31706	8.05363	8.28685	8.30843	8.4344	8.41322	8.20298	8.2776
7901592	7.84684	7.29955	7.70602	7.64492	8.04174	7.96748	7.96957	7.77437
7901601	10.1956	9.86277	10.0421	9.94516	9.96758	9.88006	9.97626	9.94649
7901611	7.53892	7.51822	7.44376	7.44783	7.57664	7.74731	7.79211	7.3591
7901613	7.24691	7.34539	7.24691	7.01759	7.21279	7.39299	7.32462	7.25232
7901634	7.51544	7.61932	7.47806	7.51504	7.42668	7.58243	7.611	7.33918
7901662	8.05386	7.92928	8.09315	7.97166	8.06176	8.29414	8.04049	8.04042
7901675	7.27065	6.99702	6.88019	7.26938	7.0525	7.39587	7.39107	7.13203
7901687	7.62931	7.77551	7.53468	7.45768	7.48411	7.8904	7.85666	7.4252
7901691	6.68631	6.99637	6.87542	7.0858	6.8972	6.94298	7.05835	6.62758
7901696	7.83187	8.13299	7.78813	7.77781	7.91819	7.99224	8.0511	7.66108
7901710	4.29849	4.54583	4.47234	4.37052	4.30722	4.45343	4.37283	4.36038
7901712	4.76999	5.22388	4.8838	4.95326	4.93976	4.8781	5.02779	4.83198
7901714	6.93648	6.86318	6.98757	6.72666	6.75898	6.81977	6.83458	6.77491
7901720	6.00417	6.05564	6.00599	6.01886	6.00105	6.08048	6.12352	6.17925
7901732	5.96892	6.01935	5.88431	5.89878	5.9967	6.08831	5.99767	5.86984
7901744	6.87916	7.18939	6.7407	6.73665	6.92143	7.49779	7.47054	6.87914
7901746	8.70438	9.05142	8.77874	8.74806	8.7488	8.9123	8.98474	8.36211
7901748	7.62376	7.50831	7.28944	7.56988	7.62208	7.70275	7.86527	7.7006
7901765	6.35604	6.41312	6.44441	6.52616	6.92691	6.58715	6.85999	6.6749
7901788	8.4028	8.54089	8.6035	8.79839	8.56212	7.92978	7.94114	8.92304
7901802	7.06499	7.28452	7.24272	7.24183	7.24894	7.35494	7.51549	7.3962
7901804	8.57207	8.60911	8.97649	9.21775	9.22179	8.72978	9.0318	8.90114
7901852	6.325	6.49376	6.84782	6.54263	6.78482	6.10394	6.45174	6.41242
7901854	5.71793	5.42758	5.68562	5.70714	5.81296	5.90276	5.79231	5.76252
7901856	7.0574	6.88665	7.00625	7.17055	7.03403	7.02491	7.01768	7.24909
7901858	6.72688	6.74617	6.86715	6.90002	6.83545	6.8517	7.05192	6.63073
7901860	5.20189	5.33293	4.99887	5.05962	5.02197	5.30302	5.23909	5.23023
7901867	8.74472	8.38688	8.84676	8.89418	9.02852	9.12583	8.86347	9.18475
7901883	5.10526	5.05751	4.82326	4.74075	5.00315	5.05424	4.83268	4.86974
7901895	8.65053	7.60056	8.32338	8.29183	8.81321	8.89849	8.81812	8.92736
7901911	5.60514	6.00354	5.98972	6.05083	5.88664	6.14131	6.08948	6.13195
7901913	7.4346	7.511	7.53345	7.39389	7.43944	7.55423	7.50777	7.38517
7901915	7.52519	7.27774	7.56944	7.65404	7.87177	7.56258	7.70169	7.76415
7901931	6.95461	6.42862	6.69598	7.01376	6.9126	6.65477	6.67671	7.00482
7901948	4.49709	4.40092	4.4924	4.39548	4.36038	4.3672	4.43273	4.50021
7901951	9.11711	8.84963	9.29058	9.2653	9.04761	8.89189	8.97898	9.33776
7901967	6.91935	7.23915	7.09002	7.0354	6.53843	7.15309	6.85685	6.87965
7901969	7.15665	7.24367	6.96371	6.8897	6.93087	7.36788	7.32957	6.88896
7901982	4.75586	4.69882	4.6401	4.62044	4.68031	4.63791	4.77255	4.78868
7901993	6.69487	6.93507	6.90149	6.49745	6.81278	6.87547	7.47426	7.04628
7902023	7.25727	7.74702	7.3945	7.85306	7.89188	7.73869	7.45744	8.04058
7902036	7.71149	7.82229	7.72246	7.75345	7.87577	8.26746	8.19338	7.5735
7902038	7.80276	7.98749	7.90944	8.05761	7.94928	8.26569	8.23791	7.75791
7902043	6.86462	7.13743	7.137	7.09883	7.219	7.26952	7.1826	7.12541
7902072	5.43053	5.63788	5.53461	5.66537	5.51552	5.70893	5.72444	5.47897
7902074	8.48464	8.08273	8.54198	8.06725	8.41099	8.15797	8.26113	8.55868
7902102	4.92661	5.29079	5.1118	5.18293	5.04973	4.90221	5.13628	5.07305
7902104	8.50663	8.5982	8.63391	8.33671	7.74511	8.24245	7.75039	8.14681
7902127	6.09359	6.43972	6.00005	6.19801	6.1625	6.3502	6.5333	6.01563
7902158	6.33222	7.00427	6.23849	6.60195	5.99821	6.29151	6.34691	6.25188
7902166	9.19807	9.54913	9.59902	9.48143	9.39467	9.25487	9.23734	9.71958
7902189	5.78494	5.81391	5.70701	5.64972	5.76651	6.00875	5.90659	5.90752
7902203	6.92761	6.37986	6.93528	6.76461	6.65374	6.79422	6.83365	7.15136
7902205	8.18086	7.01983	8.90679	7.71026	8.18799	8.1666	8.19397	7.8193
7902223	6.53064	6.81806	6.57022	6.42585	6.27058	6.45406	6.25068	6.87594
7902225	4.71212	4.75384	4.53303	4.5971	4.74951	4.65973	4.55424	4.81794
7902227	7.72873	7.94081	8.20925	7.43927	7.19743	7.37659	7.33122	7.67353
7902235	6.03209	6.04963	5.83943	5.82651	6.13207	6.44951	6.35869	6.22783
7902265	7.92978	8.25758	8.05469	7.94047	7.75257	8.18941	7.99373	7.97691
7902267	8.63858	8.33296	8.45278	8.49098	8.40046	8.58568	8.71364	8.46875
7902269	11.461	11.7539	11.6038	11.4498	11.5965	11.3142	11.8224	11.2206
7902282	8.34555	7.56186	8.11399	8.04966	8.4371	8.02512	8.18852	8.46122
7902290	6.60183	6.56949	6.76888	6.50587	6.60969	6.56069	6.66164	6.60951
7902306	5.34958	5.39579	5.62685	5.63709	5.97058	5.79229	5.93178	6.16484
7902308	7.2054	7.0263	6.73628	6.88877	7.67633	7.43583	7.56091	7.4059
7902317	5.91167	5.83321	5.72967	5.73642	5.82664	5.8788	5.85152	6.10673
7902345	8.65696	8.34259	8.75661	8.61104	8.64313	8.6508	8.79539	8.89155
7902353	6.26218	6.09771	6.13889	6.30725	6.28368	6.36138	6.39993	6.17807
7902365	6.57959	6.68668	6.45335	6.60119	6.31018	6.38844	6.73967	6.26547
7902367	9.27581	7.6661	8.99422	9.14377	9.49351	9.60023	9.51164	9.43495
7902382	8.83715	9.14126	9.17793	9.30306	8.75531	8.52867	8.74264	8.89581
7902396	6.56057	7.47818	7.82341	7.52659	7.08742	6.36357	6.26962	7.37007
7902398	11.2923	10.3962	11.2547	11.5906	11.3211	11.3322	11.3434	12.0928
7902400	8.98581	7.66557	9.31706	8.74125	9.20243	8.09742	8.06977	10.022
7902402	5.34198	5.68262	5.55496	5.64789	5.61166	5.46279	5.3603	5.40242
7902425	7.05132	6.92617	7.10627	6.93783	6.99516	6.91529	7.03625	7.15682
7902435	10.3559	9.42731	10.393	10.3125	10.3446	10.1646	10.1757	10.524
7902439	5.7422	6.25422	5.61895	6.18722	6.04247	6.34937	6.43435	5.99221
7902441	7.23427	7.45811	7.18154	7.13538	7.25753	7.27058	7.67749	7.08059
7902448	12.1046	12.0057	12.271	12.0993	11.9362	11.9878	11.8132	12.4914
7902452	7.78694	6.79187	7.99205	8.17972	9.21905	8.84662	8.87866	8.47706
7902472	7.51378	7.72452	7.34471	7.58953	7.59141	7.87334	8.04081	7.16755
7902474	7.50519	7.89848	7.70525	7.55227	7.42014	7.33201	7.60025	6.8955
7902476	8.75696	8.65062	8.92484	8.92652	8.77949	8.77152	8.80663	9.15791
7902493	7.58291	7.62204	7.46133	7.48376	7.57518	8.40012	8.12771	7.63419
7902495	7.71261	7.52981	8.52211	7.36444	7.23908	7.05812	6.81061	7.72659
7902512	6.94168	7.81442	7.30654	7.3597	7.15214	6.87833	7.33717	7.49251
7902518	6.09381	6.12312	6.16098	6.26345	6.13459	6.41375	6.21021	6.27886
7902527	5.46409	5.4643	5.4402	5.51897	5.53877	5.64529	5.73572	5.37997
7902541	9.66859	7.06985	9.47119	7.74475	8.84233	10.8776	9.55164	8.49052
7902553	8.08077	7.76693	8.22091	7.69645	7.54277	8.42378	7.41995	7.73144
7902563	6.4599	6.55933	6.38089	6.31088	6.49493	6.82206	6.67706	6.57371
7902565	5.71196	5.93904	5.99442	5.8697	5.98233	6.24858	6.24288	5.78484
7902592	8.78884	9.22175	8.97687	9.0685	8.9541	8.62998	8.80031	8.79128
7902594	11.2831	10.1659	11.3551	11.4408	11.8275	11.6606	11.837	11.7075
7902611	6.9636	6.76987	7.21415	6.79742	7.464	7.3354	7.47963	6.9851
7902615	4.57303	4.51351	4.47395	4.51728	4.40989	4.43297	4.5397	4.44494
7902617	5.06135	5.00688	4.95624	5.03205	5.07	5.2008	5.15745	5.19794
7902623	5.39599	5.604	5.35415	5.49637	5.39198	5.45851	5.53239	5.38864
7902634	9.47416	9.38626	9.70309	9.63563	9.45159	9.24023	9.11981	9.88239
7902645	5.79481	6.06934	5.57889	5.61515	5.59213	5.4357	5.71871	5.81639
7902660	6.08294	6.12413	6.2536	6.18045	6.56325	6.93842	6.53461	6.37713
7902685	5.22452	5.69557	5.70624	5.32492	5.48287	5.26366	5.23337	5.57148
7902687	6.76129	6.74036	6.55847	6.64318	6.47701	6.83608	6.65783	6.54666
7902700	6.26956	6.005	6.28124	6.12289	6.52548	5.96153	5.76391	6.81749
7902702	5.8054	5.89196	6.19266	5.90745	6.00298	6.05148	6.12064	6.03751
7902721	5.15401	5.35079	5.16605	5.41496	5.49647	5.47724	5.65454	5.41819
7902738	5.36178	5.45377	5.32725	5.35985	5.45704	5.39825	5.45903	5.51617
7902754	5.68302	5.50047	5.57329	5.43466	5.48614	5.85745	5.67102	5.52204
7902771	10.1964	10.2967	10.3614	10.2916	10.3084	10.1462	10.0616	10.524
7902787	7.64538	7.38134	7.9569	7.60002	7.63678	7.25481	7.19778	8.43946
7902789	8.76321	8.28153	8.77056	8.50244	8.73955	8.8825	8.39837	8.98159
7902799	6.52773	6.48341	6.68935	6.65704	6.81914	7.12961	7.06476	6.77099
7902808	6.17796	6.0568	6.23538	5.99409	6.08779	6.35867	6.69321	6.21759
7902810	7.57157	7.50865	7.49591	7.56379	7.3861	7.4715	7.3954	7.45237
7902822	9.25422	9.97731	9.69418	9.59247	9.94858	9.29661	9.62505	9.56833
7902848	8.88472	9.37888	9.40004	9.58545	9.77122	9.16888	9.74049	8.74261
7902850	6.04328	5.69534	5.91932	5.81367	6.07871	6.31047	6.00325	6.09232
7902861	9.63722	9.61931	9.93252	9.63245	9.73724	9.23743	9.29868	9.66342
7902874	10.0001	10.0952	10.3608	10.176	10.1962	9.98105	10.3001	10.4612
7902883	10.4229	10.1223	10.2103	9.98047	10.3176	10.4042	10.2721	10.4122
7902891	8.66607	9.3734	8.85132	9.22797	8.62962	8.48299	8.27242	9.09914
7902909	7.47588	7.52462	7.35497	7.36109	7.17729	7.30479	7.13071	7.04824
7902911	6.88482	7.11479	6.89688	6.82167	6.85561	7.19287	7.33079	7.03308
7902913	7.0384	6.71044	6.9155	6.83905	6.81954	6.9423	6.88026	7.03979
7902930	7.31183	6.65185	7.14846	7.03189	7.40346	7.06399	6.80994	7.293
7902934	5.40306	5.58627	5.39692	5.39227	5.38915	5.46394	5.39453	5.47535
7902957	6.8528	6.66329	6.96471	6.82065	6.8168	6.56352	6.71547	6.77575
7902965	6.25713	5.87048	6.04939	6.34404	7.05282	6.38718	6.55082	6.5736
7902977	7.41476	6.45622	6.93164	7.27245	7.89836	7.42582	7.56931	8.05096
7902984	4.64272	4.69937	4.69786	4.80714	4.62328	4.70877	4.68115	4.69587
7902992	8.64479	8.14579	8.85074	8.78323	8.76313	8.60606	8.64374	9.03537
7903008	5.71237	5.65335	5.73852	5.48184	5.75765	5.59168	5.56053	5.85801
7903010	9.86761	9.80088	9.8649	10.0832	9.95134	9.73439	9.89499	9.79559
7903022	7.54793	8.08773	7.68345	8.08648	7.51893	6.9902	7.1561	7.66701
7903024	6.89848	6.66196	7.03317	6.58149	6.53223	6.64774	6.43305	6.19
7903026	4.35184	4.43937	4.43249	4.41865	4.40336	4.35889	4.31773	4.36444
7903028	5.1535	5.47803	5.1727	5.1434	5.17559	5.40439	5.38956	5.45306
7903030	5.29349	5.33543	5.27384	5.20482	5.14367	5.44517	5.4214	5.25585
7903032	9.58792	9.13299	9.69233	9.5208	9.91992	9.7349	9.96698	9.80369
7903049	6.58396	6.59864	6.79636	6.73646	6.83853	6.68834	6.57899	7.08608
7903079	10.8644	10.4529	10.961	10.9613	11.1192	10.8471	10.8496	11.1302
7903090	4.69872	5.14056	4.93751	4.6054	4.93382	4.37632	4.87063	4.61218
7903092	6.99964	6.69348	6.76946	6.67055	6.70212	6.5181	6.0965	6.74699
7903109	4.38648	4.37427	4.33608	4.33662	4.29632	4.34018	4.32078	4.36914
7903111	4.68174	4.61224	4.65884	4.67941	4.62366	4.81941	4.71599	4.58403
7903113	5.10086	5.00442	5.16953	5.24509	5.24163	5.10086	5.32352	5.18472
7903115	5.57371	5.19661	5.39985	5.62922	5.31661	5.73895	5.5651	5.41375
7903117	6.13819	6.33407	6.33365	6.07338	6.02177	6.43475	6.33167	6.0816
7903119	8.17522	8.21593	8.04059	8.27437	8.54936	8.31754	8.41471	8.22903
7903144	6.72279	7.03041	6.67318	6.89736	6.86723	7.1172	7.03464	6.96557
7903162	6.91189	7.08988	6.68363	7.38591	7.0291	7.05668	7.18333	7.25523
7903171	7.55039	7.36373	7.47377	7.59938	7.74744	7.80568	7.4466	7.41611
7903181	4.84191	4.97327	4.77852	4.93377	4.85483	5.13302	5.11942	4.92412
7903183	10.685	10.2038	10.7499	10.732	10.8996	10.6016	10.661	11.3057
7903186	5.10615	5.40193	5.32355	5.41744	5.18914	5.30211	5.40481	5.06229
7903188	8.45233	9.9758	9.57872	9.40429	8.81905	8.39784	8.99871	8.90512
7903203	5.313	5.3746	5.37177	5.34708	5.33885	5.35156	5.33679	5.23114
7903214	6.51208	6.36464	6.38328	6.35401	6.61105	6.74376	6.67515	6.74907
7903227	5.81371	5.56603	5.46003	5.76578	5.60782	5.90772	5.88244	5.53504
7903239	8.41688	7.71664	8.27658	8.48406	9.10378	8.62876	8.71607	8.77854
7903281	8.13348	7.88782	8.19132	8.14834	8.31287	8.38667	8.17369	8.28483
7903292	5.60137	5.43832	5.21582	5.78153	5.03086	4.81789	5.04232	5.23436
7903294	11.0183	11.0792	11.6037	11.3765	11.1395	11.1791	11.1666	11.7589
7903308	8.097	7.69888	8.06332	8.391	8.64635	8.3769	9.03149	8.51524
7903321	9.25351	9.16224	9.28015	9.45335	9.40418	9.04106	9.18939	9.10238
7903334	10.8403	10.6458	11.0544	11.0377	11.0325	10.9927	10.999	11.194
7903355	8.59137	8.57764	8.50772	8.57972	8.57838	8.63058	8.79268	8.50056
7903358	6.217	6.61834	7.06563	7.32229	6.45202	6.82664	6.59647	6.44156
7903369	10.2952	10.0362	10.2924	10.4067	10.5897	10.5013	10.7274	10.5242
7903389	8.42495	8.6658	8.91039	9.14895	9.66747	8.7902	9.38304	8.61845
7903391	6.86621	7.04718	6.71145	6.97674	6.87594	6.89642	7.20314	6.83683
7903393	10.0273	8.94615	10.8455	10.2746	10.5469	10.3073	10.4584	10.5318
7903399	5.11108	5.27639	4.97252	5.13705	5.11609	5.38483	5.47407	5.13583
7903401	5.51634	5.6714	5.45179	5.57546	5.6007	5.71018	5.92622	5.347
7903404	10.2446	10.1408	9.93948	10.3821	10.3377	9.86475	10.2993	10.2346
7903407	7.67635	8.13541	7.86707	8.07215	8.11569	7.46268	7.93337	8.32396
7903414	7.84307	7.63988	7.79621	8.25399	8.16538	8.10457	7.87031	8.91027
7903425	7.65334	7.36118	7.49853	7.89928	7.82992	7.80235	7.54664	8.39603
7903440	7.65408	7.3625	7.49958	7.89987	7.83026	7.80244	7.54603	8.39686
7903455	5.71943	5.59395	5.17295	5.67464	5.57564	5.69028	5.55906	5.36672
7903457	7.40134	7.40464	7.63382	7.43861	7.69984	7.71542	7.78596	7.88552
7903461	6.68492	6.66742	6.73171	6.89026	6.80429	6.81843	6.82885	6.70268
7903474	8.5253	8.22123	8.52272	8.34191	8.25238	8.31872	8.22275	8.85661
7903478	6.86994	7.13937	6.99945	6.9743	7.30319	7.17898	7.02888	6.93245
7903490	6.84287	7.1387	6.99496	7.0384	7.20779	7.12292	7.00196	6.96757
7903507	8.41342	8.17328	8.40611	8.31511	8.44837	8.76104	8.35389	8.80204
7903519	9.25807	9.70519	9.6043	9.74302	9.68994	9.14691	9.6582	9.4861
7903530	5.9302	6.0941	5.91356	6.01664	5.72973	6.09012	6.19239	6.19012
7903541	9.3129	9.1442	9.25187	9.36069	9.60919	9.49423	9.3099	9.84436
7903561	5.76375	5.97677	5.67634	5.88816	5.73358	5.90772	5.89235	5.68283
7903565	6.91404	6.85163	6.52523	6.67453	6.81103	6.68886	6.50013	7.16204
7903582	12.2481	12.112	12.4021	12.2167	12.0581	12.1481	11.94	12.5861
7903586	11.0383	11.2646	11.1985	11.2891	11.1495	11.2248	11.0857	11.4457
7903592	9.42857	8.47779	9.43282	9.34876	9.88531	9.43533	9.13158	9.36989
7903619	9.69189	9.20363	9.49884	9.45239	9.65162	9.82249	9.74328	9.48766
7903632	8.23318	8.04994	8.29279	8.23973	8.23278	8.33402	8.28499	8.24214
7903667	7.24216	7.42352	7.20426	7.17301	7.22187	7.43893	7.5409	7.10518
7903676	7.75446	7.89083	7.87723	7.72269	7.70473	7.91299	7.84198	7.43732
7903688	8.31076	8.49305	8.47776	8.48548	8.4303	8.79532	8.62551	8.50975
7903694	7.29536	7.55561	7.12541	7.35938	7.31935	7.6752	7.89719	7.18139
7903703	9.88674	9.77492	10.083	9.99994	10.1781	10.0319	9.63033	10.1696
7903717	8.40468	9.26924	8.9228	9.06464	8.71399	8.76835	9.10684	8.4055
7903719	9.23669	9.54475	9.03143	9.01594	9.38142	9.23961	8.82315	9.13995
7903742	8.47523	8.3279	9.85077	9.75956	8.69895	8.28463	8.34933	8.50909
7903753	8.38023	8.44261	8.98908	9.13461	9.72282	8.9308	9.3666	8.97982
7903765	6.92983	6.79863	9.55729	9.83204	10.1343	7.1161	7.32784	6.95906
7903777	6.07622	6.02801	6.69116	6.68614	6.65102	6.34914	6.3854	6.15564
7903786	8.55716	9.26422	8.58191	8.78166	8.97104	8.72453	8.71217	8.57573
7903803	10.2043	9.58287	9.87235	10.1153	10.4151	10.4039	10.3431	10.4327
7903827	9.03123	8.91944	8.78204	8.9333	9.12868	9.08387	8.92665	8.92175
7903851	6.38845	6.5783	6.45958	6.34433	6.47503	6.80544	6.83911	6.50958
7903854	6.8703	6.78343	6.79755	6.92234	6.91979	7.20447	7.06796	6.96812
7903867	7.88756	8.17577	7.93571	8.12272	8.02668	7.848	7.93274	7.83926
7903876	5.00965	5.40019	4.9562	5.41821	5.08589	5.04542	5.27448	5.13313
7903878	8.70608	9.46885	9.23007	9.46613	9.04067	9.06301	9.00554	9.1303
7903884	7.141	7.18726	7.21638	7.31378	7.16652	7.41465	7.48326	7.10718
7903889	6.48147	6.25626	6.36018	6.31286	6.48663	6.26921	6.69613	6.24
7903893	13.0547	12.4472	12.7686	12.9072	13.1017	13.0768	13.1659	12.9674
7903906	6.14787	5.77694	6.33224	6.06505	6.45244	6.61684	6.68021	6.56059
7903908	9.92805	9.96605	9.73853	10.012	10.2589	10.3121	10.5052	10.2108
7903920	8.35429	7.05215	7.51923	7.42505	7.55724	7.98334	7.80986	7.55599
7903935	6.14752	6.40859	6.02101	6.29488	6.26764	6.47822	6.62937	6.21275
7903945	6.33614	6.64375	6.31623	6.40507	6.28629	6.43921	6.51607	6.26905
7903959	6.204	6.31568	6.00861	6.24747	6.21148	6.26919	6.28605	6.26325
7903970	6.13437	6.20239	5.96126	6.19864	6.03382	6.20393	6.33652	6.51066
7903972	8.42073	8.22482	8.24057	8.196	8.36328	8.29039	8.31804	8.45847
7903980	12.1617	11.959	11.8712	11.77	11.9934	11.9874	12.0873	11.9682
7903988	10.2041	9.80368	10.3045	10.2684	10.3825	10.3439	10.3373	10.8074
7904000	8.63596	8.67753	8.96488	8.95974	9.06881	8.8574	9.19627	9.18377
7904014	4.72728	4.59849	4.50496	4.52791	4.59605	4.96385	4.80183	4.81583
7904016	4.50969	4.62223	4.44315	4.68401	4.53962	4.75551	4.68127	4.64228
7904018	7.19363	7.71605	6.6462	6.72942	7.04032	7.01803	6.97565	7.23553
7904025	6.89495	7.02787	6.85754	6.97435	6.88633	7.05802	7.10208	6.8585
7904036	10.4128	10.359	10.2994	10.4343	10.4666	10.572	10.4203	10.4483
7904048	7.93621	9.45514	8.32914	8.53257	7.72249	6.93313	7.34682	7.59141
7904050	9.49178	9.31823	9.63348	9.35482	9.40223	9.32454	9.3774	9.13524
7904073	7.78067	7.62986	7.61902	7.77164	7.79248	8.05471	7.96278	7.44908
7904082	7.26559	7.00743	7.04407	6.88045	6.90709	6.98013	7.17068	7.04781
7904084	7.23841	7.12887	7.20905	7.28036	7.20285	7.19581	7.36798	7.12982
7904086	8.45902	8.80141	8.72278	8.68992	8.64908	8.51951	8.86918	8.70344
7904106	6.9892	6.94049	7.15766	7.09812	7.22019	7.28372	7.25416	7.29836
7904131	7.78752	7.1926	7.82177	7.4925	7.78575	7.52773	7.59123	7.75563
7904137	11.0883	11.6251	11.3429	11.209	11.509	11.2382	11.3679	11.1171
7904158	6.58084	6.67368	7.00483	6.58829	6.46047	6.73503	6.5968	6.55811
7904164	5.28433	5.88464	5.35026	5.49152	5.29857	5.56085	5.75736	5.6648
7904166	5.68723	6.42845	5.81843	6.01547	5.97921	6.04503	6.29641	5.04491
7904168	4.69918	4.68586	4.75567	4.68281	4.68431	4.73458	4.8336	4.7736
7904203	5.60839	5.48775	5.30205	5.50286	5.4861	5.56232	5.7543	5.38958
7904209	6.87256	7.25809	7.06325	7.07627	6.93956	7.18233	7.22776	6.89397
7904211	7.48622	6.73396	7.43449	7.38001	7.58108	7.46371	7.45395	7.36985
7904226	7.69836	8.89183	7.53127	7.74899	7.49402	7.78394	7.36025	7.8103
7904244	6.01294	6.39276	6.10508	5.83054	5.97234	6.21832	6.02603	5.80482
7904252	5.4313	5.70464	5.46614	5.33614	5.34112	5.49377	5.66795	5.3571
7904254	11.5804	11.2201	11.671	11.5988	11.9694	11.8129	11.6893	11.9188
7904281	5.38961	5.5961	5.37458	5.56196	5.40557	5.55987	5.74622	5.17876
7904287	11.2128	9.52704	11.0843	11.0243	11.2625	11.011	11.1409	11.2772
7904293	7.1761	7.18542	7.01401	6.93536	7.17579	7.19309	7.28293	7.27419
7904303	8.7016	8.58822	8.53787	8.65066	8.70486	8.83572	8.14354	9.22817
7904314	7.76107	7.88025	7.77102	7.80948	8.0043	7.74027	7.86975	7.6726
7904340	10.088	9.71268	10.1741	10.2724	10.356	10.3509	10.3494	10.5225
7904361	10.9658	11.17	11.2469	11.1473	10.4978	10.7225	10.2779	10.6829
7904364	7.3917	6.96083	7.32683	7.29614	7.63324	7.43006	7.53077	7.64493
7904394	6.82696	6.86521	6.72865	6.84991	7.2252	6.62888	7.14603	6.45726
7904396	6.31827	6.41211	6.40288	6.51792	6.32915	6.3405	6.50912	6.24266
7904408	5.82462	6.06241	5.90283	5.64242	5.49956	5.84298	5.97406	5.75974
7904414	6.22372	6.56519	6.25127	6.32744	6.31013	6.38702	6.2684	6.52656
7904417	5.75962	5.69429	5.62947	5.62761	5.56039	5.83581	5.78488	5.60715
7904421	6.20188	6.29108	6.28514	6.18365	6.18387	6.24082	6.32083	6.08771
7904429	7.11303	6.86242	6.89951	6.66883	6.88909	6.78581	6.89456	6.47943
7904431	5.51902	5.32829	5.13286	5.28786	5.30201	5.53736	5.63741	5.4212
7904433	8.24128	7.58496	7.85416	7.62556	7.67509	7.7855	7.92439	7.7008
7904448	6.94155	6.50011	6.808	6.95404	6.91088	6.84181	6.87687	6.61445
7904450	5.03426	5.08004	5.04466	5.07747	4.99408	5.04122	5.20165	4.94223
7904452	6.91918	7.22593	6.83703	6.6835	7.0524	6.66331	6.63512	6.94649
7904463	10.4559	10.1586	10.3591	10.1292	9.91663	10.0345	9.70375	10.0281
7904465	11.6805	11.7437	12.0118	11.6471	11.5751	11.2574	11.2945	11.492
7904469	9.90649	10.4968	9.71695	9.68174	9.80233	9.64709	9.24281	9.75317
7904478	6.72325	6.91068	6.4838	6.66361	7.45932	7.44754	6.96395	6.49414
7904480	8.13872	7.58522	7.68861	7.57695	7.4321	6.65444	6.4208	7.066
7904482	10.6705	11.4555	10.553	10.6511	10.8429	10.6305	10.7005	10.349
7904486	12.1658	12.5991	12.2301	12.308	12.309	12.1648	12.2603	12.2368
7904500	12.7326	13.1289	12.8377	12.8866	12.8763	12.6658	12.8194	12.807
7904506	12.6509	13.0806	12.7592	12.8123	12.804	12.662	12.7212	12.7305
7904562	12.435	12.8537	12.5232	12.5944	12.5854	12.4239	12.4457	12.51
7904569	12.7701	13.3077	12.8517	12.909	13.0214	12.86	12.8929	12.9353
7904572	10.4187	10.1944	10.8526	10.5755	9.89085	9.75718	9.7383	10.9756
7904574	10.5318	11.184	10.5989	10.6762	10.7413	10.3994	10.6374	10.6371
7904691	4.45414	4.38398	4.48052	4.36773	4.38016	4.41255	4.34127	4.61735
7904693	7.99273	8.84948	9.00534	9.00005	9.50642	8.83839	9.56742	8.51118
7904695	9.73341	9.10148	9.39824	9.68982	10.2173	10.3516	9.93169	10.0828
7904702	11.266	11.8728	11.2556	11.4728	11.3155	11.2167	11.3218	11.4545
7904713	8.77749	9.67709	8.80628	9.09431	8.70172	8.65047	8.972	8.84384
7904715	8.93292	8.63556	8.97883	8.12699	8.05545	7.7929	7.87184	8.16881
7904717	6.85139	6.76119	6.8327	6.7324	6.55923	7.02761	7.03146	6.92379
7904726	13.5494	13.6602	13.1063	13.6223	13.7004	13.8073	13.6891	13.8864
7904737	7.57633	7.69905	7.50811	7.5758	7.62602	7.74083	7.83251	7.7367
7904742	9.93224	9.58753	9.83581	9.80854	10.1485	10.4086	10.2702	10.3535
7904751	7.86736	7.66903	7.63929	7.87693	7.89545	7.65541	7.88017	7.80126
7904755	10.1758	8.97929	9.51015	9.72202	10.2742	10.1631	10.4955	9.7437
7904761	6.86539	6.8135	6.68385	6.73983	6.77924	7.10096	7.10729	6.77733
7904796	6.66121	7.07304	6.71861	6.87601	6.6904	7.01264	7.21873	6.76883
7904812	8.58079	8.57304	8.43994	8.47743	8.52415	8.459	8.44395	8.40655
7904830	9.51707	9.51305	9.84197	9.70409	9.63616	9.47119	9.41259	9.74025
7904843	5.91768	6.27857	5.9326	5.94102	6.12659	5.99372	6.04156	5.88181
7904853	8.38529	7.92596	8.55296	8.49648	8.56622	8.36552	8.67717	8.58108
7904863	7.69196	7.90738	7.83454	7.72286	7.78109	8.06555	7.99475	7.91758
7904865	6.05812	6.01558	6.10721	6.05733	5.99395	6.17076	5.85497	5.80953
7904867	4.2907	4.29779	4.27241	4.30433	4.30506	4.32634	4.25213	4.35213
7904869	11.3375	10.5734	11.382	11.3664	10.895	11.043	11.2183	11.0273
7904872	5.22035	5.39913	5.48184	5.31306	5.49551	5.46779	5.53559	5.74615
7904874	12.5772	13.0669	12.644	12.6792	12.8604	12.6788	12.7169	12.8121
7904877	6.85987	6.70154	6.70718	6.58896	6.73521	6.86023	6.79898	6.45278
7904879	9.09558	9.49635	9.20343	9.22653	9.17256	9.3325	9.38326	9.249
7904881	11.2868	10.5943	11.3133	11.2272	11.221	11.2301	10.8497	11.4218
7904883	7.61332	7.66597	7.52199	7.45006	7.45742	7.47275	7.53725	7.47048
7904907	8.97702	8.5081	8.77419	9.098	9.31313	9.19556	9.24611	9.22783
7904921	5.56417	6.00299	5.80565	6.07972	5.81475	5.83204	6.01136	5.64029
7904923	6.10988	6.2786	6.31221	6.37262	6.38801	6.6876	6.53983	6.2975
7904927	6.89804	6.69382	6.79642	6.85485	6.72173	7.09054	7.02918	6.29101
7904930	9.01199	8.57478	9.11828	9.14575	9.21621	8.94769	9.33258	9.17859
7904946	4.29026	4.29912	4.27233	4.30573	4.30647	4.32401	4.25427	4.35373
7904948	11.3372	10.5738	11.3815	11.3657	10.8913	11.0386	11.2176	11.0273
7904951	5.23548	5.41452	5.48521	5.3345	5.50626	5.47841	5.53854	5.74079
7904953	6.62216	6.08114	6.04339	6.11322	5.77605	5.44537	5.90797	5.94637
7904955	8.39944	8.49187	8.20421	8.25354	8.4179	8.68955	8.49694	8.26172
7904959	8.29163	8.41421	8.56796	9.09005	8.54951	7.92335	8.13429	7.48362
7904963	8.13605	7.58487	7.68958	7.57414	7.42795	6.65147	6.41709	7.07658
7904965	6.53851	7.66416	7.30525	6.92946	7.07081	6.7366	7.02616	7.17135
7904967	11.3523	11.1797	11.151	10.6493	9.83264	9.14609	9.34643	10.6584
7904969	10.7746	10.4766	10.6562	10.6266	10.4224	10.4211	10.2123	10.587
7904974	12.8384	12.5306	12.7808	12.6777	12.634	12.5728	12.7414	12.5943
7904976	10.8947	11.4755	10.9386	11.0171	11.0634	10.7512	10.9939	10.9636
7904997	8.82839	8.45093	8.61731	8.66488	9.14587	9.00859	9.5547	8.86071
7904999	10.9029	11.4974	10.9536	11.0418	11.1067	10.8031	11.0103	10.9957
7905016	8.82924	8.45176	8.61846	8.66577	9.14661	9.00969	9.54641	8.8613
7905018	7.50332	7.57215	7.471	7.61634	7.60235	7.60061	7.60775	7.28433
7905020	7.76069	7.96194	7.67765	7.817	7.73803	8.14301	8.0363	7.69126
7905025	6.89921	7.21888	6.80821	7.06751	6.94855	7.18978	7.21862	6.82315
7905028	11.3318	11.4303	11.2057	11.3604	10.9482	11.0572	10.6985	11.1057
7905033	6.23688	6.32968	6.31395	6.26483	6.48632	6.39968	6.84107	6.31577
7905035	7.96993	8.07596	7.81165	7.99308	7.83285	8.0463	8.14266	7.67988
7905037	7.23859	7.81552	7.34211	7.33496	7.54656	7.93026	7.8604	7.22585
7905039	4.36478	4.30477	4.38313	4.33263	4.34497	4.32873	4.29914	4.56361
7905043	8.45218	8.25376	8.7169	8.91625	8.88055	8.56873	8.71619	8.73139
7905047	9.34401	8.29633	8.11793	8.01761	8.97847	8.86754	8.01841	8.64956
7905051	7.53098	7.33394	7.38649	7.49868	8.0455	7.8617	8.36116	7.67197
7905054	7.5767	7.77788	7.87016	8.01899	8.12744	7.1122	8.27025	7.26982
7905058	8.02368	8.20911	8.59435	8.69262	8.72747	8.62103	8.71627	8.61551
7905060	9.14882	8.2253	7.98636	8.00648	8.8951	9.01492	7.97967	8.46046
7905067	9.17451	8.54707	9.85766	8.5403	8.72552	8.63312	8.34586	8.26087
7905077	6.38952	6.28453	6.65289	6.46263	6.86509	6.47855	6.43774	6.26543
7905079	10.7765	10.3362	10.8786	10.1621	10.1261	10.2616	9.20833	10.3093
7905085	10.4881	9.67933	10.2081	9.45778	9.36005	9.15969	8.95758	9.26349
7905088	11.1154	11.3456	11.3493	10.9767	10.7278	10.6805	9.6696	10.9849
7905092	7.55619	7.79492	7.5393	7.65927	7.73884	7.91155	8.10301	7.73111
7905099	9.37164	8.32888	8.9971	9.15785	9.43478	9.49729	9.32953	9.67505
7905116	9.80295	9.66921	9.46747	9.38205	9.41654	9.37284	8.87233	9.49159
7905127	7.93074	7.99764	8.16016	7.8906	7.83552	7.98028	7.68888	8.05953
7905129	6.28248	6.08699	6.32386	6.03369	5.83442	5.42402	5.93542	5.63709
7905131	6.00327	6.21936	5.91929	6.04056	5.91778	6.18549	6.20585	5.85905
7905145	6.50828	6.65955	6.34498	6.488	6.59198	6.91691	6.97709	6.48898
7905147	6.60049	6.89775	6.65507	6.46317	6.55649	6.34043	6.42419	6.52076
7905154	6.34151	6.81422	6.47296	6.40792	6.35209	6.73859	6.7564	6.58242
7905163	10.8181	10.5094	10.8737	11.1046	11.0531	10.8498	11.1026	11.2521
7905171	8.94562	9.64693	9.32262	9.66212	9.19033	8.89841	9.42761	8.83507
7905185	10.6969	10.2424	10.5277	10.7139	10.8715	10.6606	10.7676	10.8317
7905198	8.28718	8.39676	8.19234	8.30468	8.46787	8.41616	8.42814	8.16478
7905220	7.01533	7.07727	6.94683	6.88009	7.04078	7.08777	7.3285	6.78833
7905233	8.26043	8.60527	7.96139	7.85576	8.13155	7.94559	7.73826	8.28693
7905254	6.33502	6.2049	6.15632	6.28515	6.17927	5.88911	5.99011	6.10367
7905256	6.15706	6.53335	6.40806	6.12363	6.36129	6.59534	6.22565	6.04413
7905258	8.85148	8.74402	8.67362	8.71494	8.76388	8.7589	8.87614	8.7254
7905283	7.72163	7.72914	7.56993	7.48384	7.60567	7.80357	7.92445	7.41369
7905299	9.36993	8.72036	9.37555	8.80188	9.61542	9.41654	9.23789	9.61888
7905308	7.00619	7.07708	7.09196	7.28463	7.13643	7.21362	7.56761	6.96521
7905324	8.16729	8.34353	7.95871	8.11455	8.26201	8.38457	8.46761	8.04892
7905329	8.81262	8.04718	8.80397	8.6727	8.9614	8.8653	9.18408	8.85001
7905339	8.72121	8.08421	8.98049	8.9771	9.39324	9.07455	9.15108	9.20266
7905349	7.60484	7.30247	7.39897	7.13759	7.59429	7.98257	7.93323	7.64326
7905355	10.357	10.2421	10.074	10.2288	10.0264	10.0717	10.0625	10.1918
7905365	9.32361	9.40388	9.68013	9.27674	9.43563	9.4673	9.74509	9.36951
7905374	8.29757	7.91755	8.20195	7.91384	8.07935	8.40382	8.1202	8.50496
7905382	8.96855	9.51989	9.27552	9.29543	8.74744	8.83144	8.62093	9.02953
7905395	10.5309	10.8951	10.6284	10.8101	10.313	10.2317	10.255	10.6719
7905406	7.28708	7.18334	7.2788	7.25276	7.22923	7.33521	7.40258	7.07493
7905428	7.35158	7.5138	7.16061	7.31419	7.27294	7.38561	7.347	7.20392
7905444	9.71118	9.62973	9.41706	9.7609	10.0405	10.148	9.78785	10.055
7905462	4.65631	4.82913	4.60357	4.62711	4.61608	4.59968	4.65526	4.6455
7905464	6.38971	6.40364	6.37037	6.42028	6.33152	6.52785	6.41237	6.36463
7905474	5.70177	6.03477	6.03517	6.00642	5.9017	6.21053	5.93931	5.97105
7905481	6.21412	5.86587	6.29605	5.84371	6.48603	5.76315	5.82387	6.38289
7905483	8.25184	8.27801	8.05257	8.1647	8.19032	8.51806	8.61483	8.12826
7905486	6.40398	6.46317	6.43539	6.59531	6.79803	6.73235	6.8182	6.65186
7905490	7.22302	7.55755	7.00635	7.21572	7.34631	7.49189	7.30707	7.15112
7905492	8.93591	9.44146	9.09208	9.05093	9.10247	9.16281	9.46521	8.88802
7905496	6.71659	6.61899	6.44128	6.34608	6.63864	6.83751	6.82317	6.77203
7905500	7.30229	7.75445	6.93647	7.31818	7.52788	7.46555	7.72591	6.99122
7905503	6.00341	7.07498	6.8634	6.9519	7.10316	7.17925	7.17434	6.65561
7905505	8.00629	8.38032	7.84895	7.88284	8.09183	8.11376	8.33812	7.65942
7905507	8.79066	9.07173	8.77397	8.76401	8.89185	9.06605	9.34908	8.68061
7905510	6.87176	6.76266	6.82475	6.75801	6.89626	7.13327	7.20906	6.71208
7905512	7.34759	7.42531	7.26977	7.21901	7.40432	7.58035	7.66898	7.43939
7905515	6.71836	7.00436	6.92137	6.64347	7.11456	7.05322	7.14728	6.91639
7905517	7.9091	8.24795	7.85034	7.79394	7.74772	8.18027	8.25554	7.75485
7905519	8.41774	8.65638	8.22578	8.33183	8.34281	8.56542	8.85544	7.96217
7905523	9.16962	9.48444	9.14389	9.09744	9.24161	9.36247	9.48505	9.16229
7905525	6.13454	6.66602	6.44534	6.08423	6.58145	6.77061	6.8914	6.48818
7905528	8.75277	8.91531	8.72696	8.83958	8.67895	8.94969	9.13366	8.61162
7905530	6.29108	6.33802	6.05755	6.0963	6.18872	6.36427	6.44106	5.9151
7905533	6.89389	7.18218	7.08901	7.07895	7.02918	7.09817	7.32113	6.97082
7905536	7.69075	8.01524	7.55649	7.69648	7.85096	8.06686	8.16496	7.67089
7905544	7.62999	8.08921	7.83857	7.7963	7.92525	8.23897	8.21134	7.57399
7905548	7.00747	6.90098	6.98772	6.78346	7.04388	7.20698	7.29331	6.93797
7905553	6.36763	6.39948	6.37758	6.42129	6.5691	6.78434	6.72282	6.17842
7905559	7.02673	7.54486	7.13478	7.10656	7.4393	7.57312	7.86877	7.15792
7905563	6.85512	6.88945	6.68166	6.8117	6.84101	7.00525	7.23186	7.06937
7905569	4.54408	4.5451	4.50491	4.54667	4.46085	4.58667	4.57142	4.51462
7905571	11.6224	12.4587	11.4238	11.5645	11.035	11.0463	10.1547	11.4376
7905576	6.11836	6.1519	5.97231	5.91655	5.9666	6.27679	6.25875	6.07256
7905581	6.49537	6.65427	6.5526	6.79801	6.63919	6.78067	7.03281	6.66686
7905589	9.66755	9.57578	9.24412	9.7738	9.56314	9.48534	9.74636	9.32667
7905598	9.47895	8.82029	9.31821	9.25865	9.34778	9.15108	9.19027	9.13139
7905606	6.81498	6.9832	6.87423	6.95489	6.94099	7.03196	7.11924	6.74885
7905629	5.18191	5.09382	5.06595	5.1923	5.10378	5.32954	5.32015	5.04008
7905631	10.0087	9.40472	9.93317	9.92046	10.07	9.83334	9.71857	9.87
7905664	8.97636	8.77953	8.57747	8.52525	8.66851	8.63107	8.66527	8.67374
7905677	6.61758	6.46819	6.65	6.60202	6.42769	6.62841	6.73575	6.88242
7905691	13.1368	13.2069	13.2524	13.1323	12.8329	12.9976	12.7358	13.1722
7905698	4.44706	4.41001	4.49151	4.46895	4.41227	4.45905	4.3642	4.40688
7905700	11.0587	11.0969	10.9052	11.111	11.2458	11.0906	11.2127	10.9059
7905731	6.79521	7.90381	7.43623	7.61813	6.65908	5.93919	6.80473	6.83025
7905733	9.15124	8.47496	8.93948	8.59248	8.81201	8.69908	8.22608	8.81233
7905742	5.0882	4.92594	4.92831	5.03879	5.19028	5.04925	5.03399	4.87221
7905744	5.54681	5.53031	5.51223	5.55077	5.49575	5.54965	5.35682	5.62958
7905746	7.73956	7.7752	7.6528	6.98437	7.25996	7.2961	6.95259	7.23236
7905754	10.3564	9.15583	10.248	10.18	10.3795	10.3109	10.3129	10.2894
7905789	10.092	9.74221	9.48326	9.32379	9.95467	9.73746	9.73575	9.63613
7905801	6.60954	6.59128	6.54739	6.6022	6.65708	6.88093	6.91911	6.58876
7905817	7.81067	8.13039	7.7683	7.71886	7.82569	7.93886	8.01426	7.85911
7905826	8.7677	8.80519	8.58722	8.37592	8.7729	8.97826	9.06807	8.65732
7905831	8.29559	8.11387	8.16299	8.14976	8.06875	8.2351	8.01611	8.1873
7905848	6.91237	7.27661	7.04683	7.14922	7.01791	7.26375	7.30945	7.0912
7905854	9.07936	9.41165	8.82128	8.82676	8.87409	9.02809	8.99568	8.82127
7905862	7.30515	7.53969	7.40437	7.39518	7.45573	7.45365	7.62534	7.21411
7905881	8.78287	9.13472	8.5084	8.58485	8.35355	8.3724	8.19885	8.74488
7905909	8.17927	7.77774	7.79274	7.98675	7.96624	8.09344	8.26822	7.88397
7905918	7.19872	7.06462	7.12438	7.18108	7.33165	7.33535	7.44091	7.35232
7905927	6.32433	6.57007	6.40541	6.30823	6.48556	6.46684	6.98455	6.51816
7905929	6.91287	7.0693	6.81643	6.9137	6.83878	7.10022	7.09003	7.02857
7905938	10.2599	9.10707	9.88081	9.46138	9.57494	9.82701	9.38797	10.0308
7905949	5.74296	5.66702	5.53018	5.89267	5.70158	5.67312	5.66075	6.15057
7905951	7.46443	7.69796	7.5337	7.44286	7.64957	7.96606	7.95884	7.57903
7905968	9.47329	9.11686	9.02541	8.93149	8.9152	9.13708	9.06931	8.99152
7905974	7.60897	7.6881	7.57093	7.53097	7.53162	7.65026	7.76815	7.47614
7905986	8.18221	7.4541	8.06671	7.8407	7.96496	8.08106	7.74079	8.08398
7905999	7.99306	8.05539	7.96351	7.9077	8.03246	8.27875	8.08019	7.9923
7906015	6.94519	7.19772	7.01364	7.17158	7.18858	7.22163	7.30469	6.79825
7906017	7.26022	7.64258	7.255	7.26686	7.23691	7.22076	7.33646	6.99149
7906021	8.45651	8.25952	8.32284	8.26881	8.21591	8.01094	8.35425	7.96716
7906041	9.16569	8.76022	9.25255	9.08264	8.99642	8.86162	8.85852	9.28092
7906056	8.60577	8.76844	8.26683	8.35294	8.06715	8.2396	8.35057	7.93147
7906061	9.56297	8.82306	9.7026	9.67671	9.48724	9.53803	9.01372	9.65635
7906069	7.62399	7.66727	7.58248	7.40697	7.65878	7.78482	7.88244	7.41
7906072	8.52444	8.29137	8.29107	8.28291	8.37461	8.40728	8.34159	8.37689
7906079	6.30246	6.56157	6.2993	6.20736	6.45669	6.40578	6.41932	6.51818
7906085	8.43646	9.11265	8.65513	8.27284	8.43972	8.32918	8.0403	8.20925
7906107	10.0738	10.2557	9.4728	9.51674	9.77261	9.53996	9.02387	9.86262
7906128	8.68927	8.91761	8.52425	8.34963	8.8218	8.8167	8.73238	8.43176
7906133	9.85151	9.92887	10.2141	10.1132	9.46184	9.32058	9.37873	9.8361
7906140	8.15457	8.23429	8.02582	8.06614	7.91903	8.19295	8.34372	7.85317
7906146	7.25496	7.42637	7.28334	7.25976	7.38199	7.59006	7.62929	7.36525
7906154	5.79308	5.86605	5.83213	5.70765	5.83953	5.74954	5.90126	5.63678
7906163	7.31822	7.40942	7.33828	7.46661	7.37321	7.58256	7.69769	7.31721
7906175	6.255	6.4427	6.52673	6.48709	6.32619	6.35345	6.59231	6.4407
7906177	8.15109	8.07449	8.037	7.99048	8.06306	8.2043	8.31602	7.95885
7906185	10.1996	9.39962	10.0509	10.1894	9.83603	10.192	10.0434	10.2566
7906194	7.6312	7.88598	7.82402	7.93324	8.00121	7.98293	8.46201	7.80961
7906197	7.89869	7.90054	7.71096	7.74002	7.74695	8.03091	7.84638	7.49534
7906205	7.67553	7.76457	7.75506	7.63327	7.64506	7.70819	7.96341	7.6526
7906223	8.42824	8.12871	8.23988	8.33892	8.16205	8.50133	8.17169	8.3311
7906233	5.41616	5.37466	5.12797	5.72358	5.24634	6.34654	5.47845	5.59482
7906235	10.2558	9.98578	10.1459	10.0721	10.0198	10.1388	10.1507	10.0304
7906244	7.58248	7.75342	7.66855	7.73719	7.7245	7.72788	7.8509	7.6513
7906264	8.24889	7.93201	8.12506	7.43383	7.66341	7.74022	7.51533	7.58202
7906284	6.97214	6.93297	6.92864	6.94555	6.94049	7.4068	7.21982	7.00408
7906303	6.02168	5.92597	5.88895	6.04839	5.87085	5.44371	5.17174	6.64944
7906305	8.01358	7.57671	8.09907	8.07312	8.14158	7.6331	8.10848	8.26728
7906307	7.00228	7.03281	7.03674	6.93293	7.03158	7.08895	7.17626	6.89151
7906330	9.76217	9.95932	9.45551	9.46154	9.37138	9.29572	9.47089	9.81735
7906339	7.27207	7.1027	7.04757	7.0649	7.1904	7.59768	7.56695	7.04971
7906348	8.69244	7.74865	7.49831	8.06472	8.20733	8.27712	7.99083	8.31565
7906355	7.51082	7.55545	6.87694	7.29955	7.62254	7.56814	7.28731	7.64314
7906365	6.17859	6.02443	5.96515	6.15636	6.22316	6.26795	6.25203	6.33607
7906367	5.18821	5.11244	5.22103	5.02987	4.98337	5.01504	4.99896	5.13397
7906370	5.39486	5.40947	5.45852	5.41675	5.27723	5.38234	5.50309	5.58073
7906372	6.39729	6.39151	6.49932	6.46704	6.41798	6.57573	6.63806	6.53981
7906374	6.08907	6.14272	6.11548	6.25087	6.16749	6.20169	6.41693	6.1393
7906377	10.4828	10.075	9.68427	10.1784	11.3509	11.1865	10.1475	11.0018
7906386	10.9831	9.99578	11.2143	11.2791	11.1267	10.8126	11.0017	10.9178
7906400	11.4474	10.6005	11.1813	11.2678	11.6374	11.5763	11.515	11.2686
7906417	6.96518	7.24168	6.90191	6.91532	6.9555	7.24478	7.13216	7.15704
7906433	8.43166	8.4653	8.03072	7.80692	8.09537	7.77161	7.92579	8.2854
7906435	6.58026	6.999	6.76401	6.74993	6.74238	7.04057	6.91381	6.75783
7906443	7.2749	7.24501	7.298	8.32736	9.37512	8.92121	8.48444	9.51896
7906452	5.85231	6.06897	5.89257	6.07921	6.05587	6.12904	6.27368	5.91807
7906458	6.28589	6.4438	6.21811	6.28472	6.06225	6.21924	6.65236	6.37365
7906465	5.53288	5.60334	5.71938	5.66913	5.66248	5.7161	6.01341	5.74797
7906467	6.81494	6.90926	6.74309	6.95136	6.79494	6.97339	7.06371	6.66922
7906469	9.50814	9.3901	9.34152	9.37154	9.20181	9.51467	9.55423	9.29674
7906475	11.4642	9.2001	11.4434	11.8352	11.6123	11.6817	11.5432	11.3114
7906486	8.07315	7.77302	7.47184	7.77299	7.96724	8.22275	8.48776	7.49002
7906496	7.56274	7.69022	7.5358	7.81278	7.63496	8.09924	7.88581	7.38779
7906501	6.83289	7.11355	6.77497	7.10422	6.95058	7.10103	7.18642	7.18858
7906527	6.45285	6.59218	6.36239	6.42651	6.54556	6.77571	6.76366	6.51776
7906552	6.96136	6.8541	6.88557	7.12646	7.07595	6.92896	7.14729	6.90161
7906564	10.5762	10.5153	10.3009	10.2317	10.5604	10.4539	10.3698	10.6541
7906574	6.08623	6.216	6.2615	6.04554	5.84272	5.26326	5.356	6.38782
7906576	10.5989	10.7506	10.2251	10.3652	10.621	10.4535	10.2527	10.5801
7906597	7.2569	7.6165	7.38494	7.50651	7.24477	7.37649	7.30306	7.32143
7906602	7.19793	7.24691	6.99965	6.9556	6.99396	7.31642	7.38836	7.03206
7906613	10.5471	8.61866	9.9294	9.87932	10.3237	10.3102	9.90589	10.2744
7906622	10.0758	10.8569	9.85472	10.2368	10.4205	10.2797	10.3113	10.1279
7906642	6.32633	6.59973	6.2092	6.30064	6.38917	6.52438	6.42199	6.42338
7906652	8.35507	8.24783	8.1349	8.1167	8.04438	8.09319	7.96983	8.01433
7906662	12.5761	11.9515	12.5454	12.5637	12.6993	12.5281	12.6658	12.868
7906671	9.07092	8.60489	8.67837	8.80071	9.04313	9.2071	9.17636	8.89956
7906688	7.0252	6.85462	6.97491	6.80332	6.92107	6.95725	6.7688	6.85075
7906703	9.53571	8.82608	9.29272	9.20599	9.28013	9.59153	9.10378	9.534
7906720	11.3784	11.6881	11.0151	10.7096	10.6429	10.9392	10.4221	11.4338
7906728	7.64129	8.01377	7.62296	7.57827	7.58674	7.73021	7.61669	7.62285
7906742	7.6233	7.95601	7.68623	7.66954	7.65652	8.16869	7.78282	7.74226
7906746	9.32198	8.5312	9.17429	9.05823	9.25844	8.63167	8.76844	9.26678
7906751	4.81998	4.89001	4.89274	5.34397	5.4165	5.24756	5.12741	5.09731
7906753	7.33912	7.37925	7.30743	7.48503	7.40118	7.40474	7.55033	7.39919
7906757	10.5275	10.7414	10.4612	10.4109	11.273	10.9383	9.54114	10.9361
7906764	8.6977	9.00549	8.74344	8.46554	8.90209	9.0993	9.12107	8.81871
7906767	11.6413	11.9072	11.2756	11.6861	11.6244	11.6325	11.2387	11.4549
7906775	9.49677	9.86327	9.16615	9.31611	9.10722	9.13352	9.57677	8.82929
7906777	8.79304	8.20199	7.96233	8.63574	8.25056	8.99853	8.32985	8.42544
7906784	4.74521	4.81563	4.78476	4.7793	4.7934	4.87663	4.91366	4.89951
7906786	8.9773	8.02614	7.8262	8.70435	8.35678	9.4855	8.67486	8.18496
7906797	7.37631	7.36573	7.38498	7.48533	7.35358	7.75314	7.72843	7.38963
7906808	5.66123	5.6838	5.78653	5.58124	5.79203	5.89524	5.86594	6.03193
7906810	8.70209	8.46559	8.79512	8.95573	8.53941	8.66648	8.51222	9.24692
7906819	10.5426	10.4593	10.9054	10.9175	11.0611	10.8483	10.4584	11.0531
7906838	7.61465	7.98908	7.67662	7.69752	7.61675	7.73923	7.83509	7.50717
7906852	10.2912	9.75041	10.5038	10.3308	10.6274	10.7232	10.3365	10.6174
7906863	9.12793	8.5206	8.94626	9.09535	8.67204	8.63946	8.39061	8.95203
7906878	6.59399	6.56859	6.47408	6.49866	6.58149	6.72075	6.79051	6.65335
7906898	7.07167	7.34177	7.14728	7.00968	6.82303	7.32803	7.03059	7.06766
7906900	6.12607	6.14689	6.12432	6.08957	6.04697	6.18192	6.33399	5.75209
7906904	7.68583	7.61151	7.48771	7.55241	7.59781	7.4862	7.60281	7.3129
7906919	6.39904	6.65352	6.36949	6.47811	6.5342	6.68085	6.78535	6.33338
7906930	6.72042	6.26713	6.59301	6.59571	6.72492	6.01104	6.3766	6.27722
7906948	7.08756	6.66907	6.67423	6.29136	6.2911	7.11431	7.00718	6.84503
7906950	6.02696	6.06972	6.06048	6.03758	6.08191	6.0792	6.16003	6.1772
7906952	5.258	5.13268	5.16163	5.15235	5.15385	5.32561	5.25202	5.17461
7906954	8.67021	8.24171	8.68707	8.09662	8.10528	8.08612	8.16679	8.57541
7906969	7.00324	7.03211	6.99127	7.09855	7.03365	7.42062	7.22187	7.01278
7906973	6.06059	6.133	5.89574	5.94845	5.83649	6.10694	6.32203	5.83324
7906978	10.7175	9.68452	10.2378	10.3833	10.1032	10.4118	10.0601	10.5841
7906988	6.41268	6.5104	6.4587	6.38008	6.48838	6.78564	6.82688	6.70284
7906993	7.08199	7.15036	7.12122	7.13715	7.23944	7.07494	7.23959	7.54923
7906995	8.72163	8.50932	8.54572	8.58595	8.32782	8.59566	8.37971	8.40759
7907008	6.96275	6.84745	6.77485	6.90199	6.85609	7.15817	7.18164	6.76344
7907010	6.34246	6.84219	6.88828	6.86672	6.5258	6.70403	7.08445	6.7182
7907012	6.23765	6.07813	6.17493	6.0061	6.11873	6.42964	6.5298	5.97685
7907024	9.72405	9.90872	9.84559	10.0591	10.1186	10.0655	10.0398	10.0908
7907032	5.70804	5.85067	5.82952	5.64996	5.67711	5.8664	5.77671	5.7258
7907049	6.95099	6.98997	7.04645	6.99473	7.13354	6.86043	7.23554	6.81932
7907051	5.22157	5.50495	5.48644	5.45369	5.41386	5.4294	5.6578	5.37268
7907053	6.77916	6.98502	6.73265	6.79102	6.8669	7.10119	7.11244	6.72373
7907058	9.42209	10.0838	9.43921	9.67671	9.5318	9.34101	9.70239	9.02148
7907079	10.261	9.76221	9.90831	9.94065	10.1476	10.1947	10.1555	10.1325
7907090	8.0004	8.98475	8.11611	8.5473	8.90575	8.43255	9.20856	8.1847
7907092	8.45756	8.21468	8.21699	8.14841	9.21891	8.88728	8.21903	8.6353
7907104	9.34646	9.00315	9.16456	9.23847	9.49652	9.2616	9.21785	9.36731
7907124	8.99139	8.19852	8.93778	8.8536	9.02224	8.93492	9.02947	8.9706
7907135	10.4559	10.3786	10.5138	10.6798	10.7714	10.6	10.5852	10.8847
7907146	8.39186	8.44946	8.57021	8.60162	8.42637	8.6577	8.46015	8.75754
7907156	8.87747	8.41223	9.85959	9.55483	9.80118	9.00453	9.25975	8.80372
7907160	7.52936	7.71422	7.71426	7.34515	7.60519	7.09465	7.23774	7.70492
7907171	8.86041	8.73945	9.07043	9.071	9.51346	9.45329	9.46759	9.14999
7907183	6.90424	6.23553	6.74136	6.56565	7.04205	6.61516	6.89303	6.57988
7907211	8.42853	8.26383	8.45288	8.63034	8.12117	8.34481	7.98784	8.35561
7907213	7.71654	8.33676	8.59584	8.06632	7.86666	7.78158	7.77316	8.06846
7907222	6.33701	6.58602	6.38028	6.36109	6.35388	6.60809	6.58058	6.45171
7907232	5.12222	4.96768	4.97702	4.95199	4.71536	5.0173	4.93855	4.81844
7907249	5.68464	5.64944	5.53	5.63339	5.58812	6.14921	5.87469	5.54179
7907260	6.01928	6.20732	5.99203	6.04299	6.01395	6.5735	6.32103	6.08212
7907271	5.9725	6.16125	5.9691	6.07368	6.07346	6.37136	6.52455	6.0982
7907286	5.78828	5.64509	5.7248	5.77952	5.80672	5.84611	6.03491	5.82681
7907297	7.35676	7.00804	6.92446	7.32528	7.93985	7.63902	7.68471	7.78556
7907308	5.6782	5.54466	5.43514	5.73785	5.4962	5.50029	5.55323	5.39471
7907310	11.2162	11.6734	11.562	11.5683	11.5352	11.0795	11.4752	11.2805
7907349	7.09792	7.47537	7.19375	7.60106	6.83183	6.66999	6.38173	6.6529
7907351	9.10575	9.04142	9.1374	9.00357	9.01207	9.12342	9.03826	8.98521
7907353	7.77268	6.99883	7.33904	7.42478	7.91426	8.19747	7.77615	7.46343
7907368	7.18737	7.31125	7.20586	7.24	7.37707	7.4568	7.22462	7.64006
7907370	9.17282	8.38592	9.61779	7.84402	8.55913	7.96988	7.34921	8.75078
7907394	4.83043	5.0218	4.78305	4.75549	4.66203	4.78571	4.75683	4.80459
7907396	5.85417	5.97973	5.95966	5.90175	5.80228	5.95288	5.98209	5.77452
7907404	9.15017	9.42492	9.42184	9.37628	9.20332	9.2025	9.07768	9.31264
7907430	8.24832	7.80852	8.61644	8.25078	7.89931	8.49855	8.77141	8.20426
7907439	10.7533	10.5394	10.6689	10.4315	10.5302	10.1126	10.0687	10.5587
7907445	9.2015	9.28349	9.36353	9.42728	9.53737	9.41221	9.59849	9.64633
7907462	5.30023	5.44671	6.1213	5.58332	6.02765	5.71923	5.83432	6.43743
7907464	6.16898	6.52198	6.46688	6.20561	6.32783	6.53759	6.42166	6.62684
7907466	8.15546	7.5957	7.84939	7.80949	8.28069	8.1736	8.12295	8.04963
7907486	8.20222	8.44068	8.31541	8.63626	8.39198	8.4457	8.52479	8.72265
7907492	9.12814	8.78839	9.43072	9.45637	9.38645	9.01296	8.91293	9.06177
7907531	8.22375	7.99511	8.61862	8.68382	8.71384	8.06558	8.27223	7.53086
7907535	4.81207	4.87739	4.89501	4.82403	4.8915	4.82348	4.83217	4.84629
7907537	8.575	8.30593	8.57176	8.47023	8.54559	8.66797	8.67266	8.4827
7907549	6.72294	6.82762	6.91226	6.67779	6.88051	7.0408	7.16696	6.66524
7907568	7.07074	6.96983	6.98482	6.94656	7.09605	7.0315	7.22972	6.86943
7907572	6.53271	6.69045	6.63003	6.52767	6.66316	6.86831	6.85818	6.57269
7907601	6.65405	6.41509	6.43255	6.49934	6.611	6.83936	6.86189	6.52703
7907611	6.78275	6.69883	6.60199	6.4441	6.68043	6.68943	6.69402	6.61984
7907633	5.46643	5.71649	5.58734	5.60809	5.6657	5.8455	5.85363	5.48464
7907649	7.53655	7.32474	7.17223	7.41559	7.35199	7.51042	7.50008	7.22313
7907655	7.74143	7.72269	7.36171	8.05968	8.15428	8.12035	8.27192	8.0621
7907657	9.834	9.40319	8.54168	9.88483	9.18469	9.62902	9.4307	9.15485
7907680	8.94224	8.97152	8.99206	9.06228	8.91636	9.19259	8.62983	9.22311
7907690	8.93398	8.37526	8.48165	8.40338	8.33532	8.39119	8.08036	8.35362
7907700	6.88924	7.22872	6.98598	7.01068	6.64392	7.03779	7.10602	6.95764
7907702	9.16735	9.15021	9.18909	9.1225	9.81	9.55721	9.58205	9.29877
7907719	5.46069	5.31125	5.25494	5.35446	5.23405	5.24362	5.25216	4.93882
7907747	4.78116	5.06309	4.97935	4.85223	4.8319	5.01627	4.92547	4.83344
7907749	5.74165	5.87471	5.75026	5.829	5.77452	5.74777	5.83889	5.50886
7907769	6.40431	6.55299	6.70788	6.31867	6.65256	6.6499	6.63864	6.84359
7907773	10.7417	10.8603	10.9379	10.7375	10.9066	10.8973	10.6313	10.9446
7907788	9.34574	9.49792	8.94039	9.43881	9.39366	8.46387	8.17833	8.82373
7907790	9.90137	9.82604	9.93569	10.1814	10.4531	10.2083	10.2451	10.2881
7907830	9.23094	9.88376	8.89108	8.9043	8.82935	8.85877	8.56342	9.26964
7907847	6.54119	7.21636	6.61049	6.88598	6.85141	6.97547	6.98511	6.67237
7907849	6.95631	6.88342	6.90482	6.79382	6.99856	7.10835	6.91929	6.75764
7907859	8.01653	7.4923	8.00834	7.81651	8.1101	7.75091	7.67518	8.33717
7907861	9.52804	9.60523	9.73103	9.74637	9.88076	9.55645	9.64823	9.75578
7907882	7.52892	7.84796	7.52013	7.44306	7.48539	7.87473	7.90083	7.48224
7907893	9.6408	9.35258	9.52772	9.41981	9.46711	9.70188	9.58174	9.4657
7907904	8.76071	9.1896	8.87133	8.69224	8.42241	8.76467	8.74504	8.62825
7907907	6.2124	6.17724	6.05832	6.19039	6.36549	6.46899	6.5918	6.17038
7907911	6.7238	6.76588	6.66184	6.77704	6.70037	7.08211	6.96299	6.69649
7907960	5.98013	5.64437	5.70305	5.80058	5.99614	5.67293	5.59215	5.73494
7907962	6.5257	6.77145	6.68679	6.56775	6.72232	7.06633	6.82214	6.78143
7907964	7.2616	6.35782	6.71837	7.02184	7.37303	5.98583	6.91668	6.58927
7907966	6.86212	7.05166	7.03107	6.99351	7.24426	7.02891	7.49485	7.00293
7907968	5.80375	5.91647	5.8964	5.90559	5.89691	6.04029	6.12697	5.86223
7907970	7.40671	6.87611	7.48776	7.50294	7.43253	6.76401	6.90247	8.27985
7907972	6.4102	6.12252	6.36324	6.24183	6.53431	6.38158	6.56473	6.32366
7907977	5.62681	5.65885	5.72889	5.79079	5.71462	5.61114	5.72593	5.70042
7907986	5.26702	5.39236	5.29324	5.24383	5.24545	5.45411	5.43956	5.45495
7908003	8.10962	8.60633	7.92915	8.15278	8.37038	8.24872	7.70149	8.73287
7908022	9.68946	9.33666	9.93437	9.75306	9.71997	9.58783	9.50039	9.89754
7908041	8.24763	7.34967	7.37096	7.52127	7.41122	7.53906	7.53325	7.18054
7908072	6.19136	6.33915	6.263	6.28213	6.32448	6.43541	6.49223	6.25174
7908097	10.0641	10.1889	10.0652	10.055	10.0346	10.0435	9.98499	10.0796
7908125	7.56379	7.97705	7.54231	7.43531	7.85287	7.9008	7.74962	7.98494
7908147	8.80132	7.88372	8.64886	8.67864	8.81848	9.10943	8.84917	9.27412
7908155	5.88328	5.84161	5.95044	5.84429	5.93359	6.04646	6.30748	6.37073
7908157	5.70047	5.6834	5.56721	5.72681	5.65456	5.80423	5.78585	5.49958
7908159	6.41812	6.84149	6.31916	6.58617	6.43119	6.7985	6.93884	6.29489
7908161	9.73547	8.31931	10.5342	10.5715	10.2947	10.3752	10.1373	10.2752
7908169	8.95285	8.73588	9.25846	9.27116	9.06283	9.14777	9.22232	9.48698
7908178	8.03883	7.64284	8.06819	7.73332	8.04609	7.83842	7.74385	8.45591
7908204	5.87658	5.92443	5.99524	5.8412	5.79742	6.03117	6.13245	5.82636
7908312	6.56045	6.29317	6.55872	6.47124	6.59613	6.7093	7.22452	6.60748
7908328	8.09205	8.50799	8.21293	8.14783	8.57741	8.75716	8.92289	8.46841
7908330	8.09197	8.51545	8.51389	8.48439	8.53404	8.10793	8.33182	8.37065
7908347	8.05783	8.98964	8.67161	9.10386	8.43925	7.15996	8.42057	7.8211
7908351	6.25011	7.04729	6.25939	5.88749	6.13337	6.0863	5.87327	6.45443
7908371	5.85256	5.91678	5.76911	5.68823	5.59695	6.14122	5.91562	5.67966
7908376	10.3197	9.90516	10.8687	8.80997	10.153	9.21026	8.40806	10.2192
7908382	5.1547	5.21928	5.28983	5.12238	5.19737	5.22504	5.27075	5.04356
7908388	9.60462	9.7294	10.6928	8.91851	7.42542	8.27961	7.47307	8.78317
7908397	7.15367	6.63644	7.3915	6.73159	6.3368	6.48532	6.15049	6.3654
7908407	11.9495	11.8077	12.0706	11.9465	12.0338	12.1338	11.939	12.3183
7908409	11.8633	12.9184	12.3204	11.9408	12.3737	11.9091	10.9174	11.9992
7908421	9.54156	9.20365	9.5282	9.75335	9.91573	9.76473	9.71153	10.1165
7908437	10.6012	10.5737	10.8637	10.9428	10.7433	10.7604	10.6392	11.0087
7908459	6.87638	6.62644	7.64544	7.55575	7.52977	7.29874	6.89755	7.97715
7908481	5.2379	5.46101	5.57371	5.42587	5.47473	5.68119	5.71538	5.57277
7908488	4.8809	4.7062	5.57257	5.25051	5.22718	4.9532	4.94846	5.54741
7908492	6.03514	6.41589	5.93243	6.32831	5.85194	6.15238	6.10492	5.82446
7908496	4.74195	4.56781	4.68998	4.77715	4.77298	4.77841	4.80847	5.30025
7908499	5.0386	5.15943	5.03766	5.0087	5.12271	5.10476	5.25606	4.95989
7908508	6.21257	6.42254	6.45996	6.26941	6.39771	6.55332	6.58396	6.23581
7908525	7.4821	7.56714	7.3802	7.43514	7.41912	7.60798	7.47975	7.61229
7908529	6.56186	6.63184	6.76196	6.51799	6.67068	6.8708	6.90936	6.60698
7908543	10.06	9.29393	9.66334	9.67609	10.6062	10.1585	10.2298	9.97641
7908553	12.3328	12.0778	12.3856	12.3832	12.6637	12.4603	12.4001	12.5741
7908591	7.75244	7.70101	7.64048	7.84656	8.06284	7.87736	7.81176	7.95118
7908593	4.91827	4.96624	4.87548	5.01114	4.80973	4.97656	5.00323	4.99814
7908595	5.49701	5.21771	5.26223	5.30237	5.17181	5.27109	5.18926	5.46416
7908597	6.55661	7.05387	6.96405	6.88815	6.81229	7.09732	6.96005	6.64634
7908610	5.17901	5.69283	5.12216	5.08704	5.0443	5.1802	5.07098	5.04436
7908612	8.30649	8.34862	8.24048	8.25758	8.46854	8.399	8.65513	8.34993
7908614	6.75325	6.67914	6.46568	6.54614	7.56558	7.13154	7.45671	7.61431
7908635	9.99145	9.73048	10.0314	10.0551	10.0662	10.0421	9.88977	10.4536
7908637	8.70864	8.60312	8.54436	8.33963	8.44379	8.45543	8.59648	8.4977
7908639	7.49049	7.8574	7.49634	7.70687	7.59922	7.54084	7.60017	7.48042
7908650	7.00248	7.16799	7.05128	7.00535	7.1181	7.15678	7.10625	6.92545
7908672	6.98304	7.04131	6.89186	7.03202	6.97621	7.09921	7.22286	6.92164
7908692	7.37523	7.33369	7.50267	7.39625	7.50047	7.37244	7.67346	7.32876
7908694	8.01408	8.17331	7.79386	7.6286	7.99642	7.81408	7.72365	7.66371
7908728	6.76093	6.90873	6.6651	6.66512	6.85816	6.90879	7.04384	6.6789
7908730	6.15041	6.18982	6.17052	6.08292	6.30951	5.86205	6.32381	5.91955
7908732	9.3248	9.0634	9.32579	9.30117	9.48548	9.33173	9.36914	9.41406
7908758	8.20974	8.14632	7.97683	8.04849	8.17339	8.44928	8.43552	8.12589
7908766	8.06589	8.1422	8.35653	8.14146	7.76047	7.42949	7.54817	7.84838
7908775	5.97591	6.94991	6.22483	6.72046	6.38544	6.31265	6.39889	5.70359
7908777	12.4308	12.1266	12.4371	12.55	12.6558	12.4294	12.7024	12.689
7908779	10.5404	10.8387	10.608	10.5762	10.6985	10.6186	10.4187	10.7609
7908793	6.70293	6.95106	6.81283	6.73959	6.74374	6.90235	7.13628	6.63899
7908812	8.54109	8.63545	8.48173	8.38399	8.64716	9.02087	8.98866	8.36952
7908816	8.32024	7.71452	9.07716	8.59973	8.2709	8.54029	8.27791	8.44694
7908839	5.63819	5.90135	5.68268	5.7042	5.57039	5.48554	5.70309	5.64491
7908841	7.83708	7.78687	8.02795	8.06752	8.30238	7.95268	8.07896	7.88104
7908861	8.26023	8.11006	7.91558	8.62234	9.23159	8.16775	8.22791	8.28576
7908863	6.75678	7.03351	6.75686	6.89453	6.94	6.98717	7.16743	6.78917
7908867	10.534	10.2616	10.4761	10.5274	10.2678	10.348	10.2758	10.666
7908879	7.07032	7.17646	7.11242	7.15518	7.22047	7.34011	7.32606	7.05074
7908907	7.99956	8.12828	7.99866	8.02389	8.15136	8.44235	8.42086	8.03559
7908917	11.4857	12.3494	11.9701	11.7213	12.0944	11.6332	11.0281	11.499
7908924	7.25867	7.20151	7.14394	7.26158	7.2514	7.27193	7.37179	7.11902
7908931	7.0487	7.12079	6.90405	6.93028	6.94041	6.89918	7.11485	6.87456
7908940	10.701	9.85401	10.7546	10.9798	11.0021	10.8671	10.5175	10.7973
7908966	7.08671	6.83103	6.6517	7.29375	7.23676	6.78402	7.15212	6.5347
7908968	9.12526	8.15395	9.40712	9.05746	9.03228	9.09711	8.89883	9.02183
7908978	9.57674	9.37913	9.59458	9.6778	9.72505	9.5551	9.26032	10.1046
7908988	6.83165	6.68939	6.91117	6.8054	6.83352	6.78803	6.47246	6.73021
7908993	7.8296	7.59528	8.2383	8.1625	7.91124	7.97697	8.10002	7.90734
7909011	9.59877	10.6997	10.0744	10.2661	10.0044	9.54567	9.95647	9.7938
7909027	7.05875	7.14765	6.8722	6.95526	7.13565	7.33302	7.36292	6.96017
7909064	7.2495	7.3174	7.18354	7.17947	7.30421	7.46206	7.52751	7.23431
7909088	7.79323	7.88567	7.86372	7.49984	7.44745	7.62179	7.72255	7.57825
7909102	8.071	7.31424	8.14192	7.84989	8.08486	7.67559	7.62692	8.53021
7909104	7.8832	7.83012	7.81545	7.76556	7.71951	7.85898	7.88694	7.95927
7909125	4.87822	4.89804	4.72617	5.05185	4.81129	5.00263	4.85504	4.86105
7909127	7.32973	7.37968	7.2056	7.34476	7.35422	7.30755	7.60766	7.17186
7909140	6.02396	6.31119	6.27303	6.8196	6.72308	6.17051	6.47	6.63369
7909142	6.76773	7.12199	7.0895	7.01129	7.05474	6.9883	6.92167	7.27007
7909144	6.36949	6.67751	6.68539	6.82716	6.71404	6.6879	7.03351	6.45681
7909146	6.81478	7.23696	6.83388	6.68006	7.05887	6.68919	6.48957	6.95379
7909155	6.60909	6.43832	6.63049	6.5052	6.50646	6.51915	6.98444	6.48461
7909164	6.77892	7.39175	6.59508	7.13784	6.89033	7.18006	7.09479	7.03262
7909175	9.06073	9.46511	8.81642	8.79019	9.1234	8.73618	8.3708	8.72956
7909188	9.67542	9.17567	9.30735	9.14564	9.32589	9.43078	9.61311	9.33787
7909214	11.1161	10.9747	11.2274	11.183	11.2151	11.1364	11.1994	11.1313
7909225	6.46019	6.65434	6.45359	6.42908	6.33554	6.52693	6.551	6.253
7909236	9.88966	10.1499	10.0258	9.81713	9.76496	9.68283	9.57856	9.87965
7909250	6.04162	6.20267	6.23188	5.93752	6.12793	6.33463	6.42015	6.08712
7909261	6.00238	6.11336	6.10588	6.01827	6.1736	6.18526	6.20896	6.03042
7909271	6.68423	6.89712	6.74564	6.75248	6.69825	6.83152	6.69887	6.58285
7909283	6.30797	6.90566	6.72403	6.74782	6.84623	6.55613	6.8818	6.6183
7909285	7.20224	7.70024	7.32911	7.39126	7.11013	7.15204	7.19742	7.61762
7909306	6.09023	6.08156	6.00365	5.93927	5.96643	6.03097	6.41917	6.16251
7909318	5.27513	5.30672	5.37366	5.45256	5.46684	5.5883	5.61473	5.39877
7909332	11.3981	11.8289	11.6356	11.5202	11.4778	11.4304	11.3038	11.6494
7909350	8.02347	6.37458	6.83269	6.99135	7.51996	7.984	7.40645	7.2244
7909371	8.5975	9.08263	8.10142	8.4509	8.6388	8.5909	7.80486	9.06631
7909390	6.91268	7.27874	6.54927	7.06861	7.04953	6.9092	6.53702	7.35777
7909400	10.5832	10.4478	10.3852	10.2766	10.9578	10.7612	10.667	10.8539
7909418	6.74169	7.60404	6.83785	6.86346	7.00648	7.17803	7.1678	6.83438
7909422	6.30079	6.6177	6.38708	6.5087	6.53489	6.79291	6.78891	6.37402
7909425	6.80744	6.86209	6.7108	6.52315	6.64236	6.87127	6.86978	6.8289
7909441	9.01692	10.3765	10.3505	9.49651	10.8084	10.2727	8.85557	9.65271
7909446	6.1505	6.21657	6.02797	6.04798	5.9806	6.08272	6.12928	6.08324
7909455	10.7385	9.79705	10.3577	10.4038	11.0036	10.6546	10.9732	10.5495
7909478	8.69088	8.41752	8.85596	8.70502	9.16471	8.81812	9.23393	8.97484
7909494	5.68441	5.85128	5.75016	5.65757	5.68952	5.91791	5.87865	5.64701
7909503	6.11687	6.42025	6.10676	6.22708	6.2489	6.48812	6.6147	6.17431
7909510	7.43687	7.25649	7.44019	7.56224	7.50731	7.36984	7.37066	7.23294
7909525	5.39651	5.20598	5.53041	5.42076	5.62634	5.36256	5.30756	5.67999
7909527	7.76423	7.22681	7.37907	7.23147	7.57857	7.67757	7.30672	7.83599
7909529	9.7873	9.98203	9.91149	9.96885	10.008	9.73183	9.87236	9.84564
7909545	8.46591	8.38844	8.52299	8.67449	8.73954	8.63108	8.9806	8.66367
7909561	7.36743	6.78454	7.16698	7.22271	7.15639	6.90357	7.20363	7.41752
7909568	8.29309	7.50037	7.77035	7.69913	7.55361	7.25286	6.95768	7.01056
7909586	9.94718	9.87377	9.91461	10.0461	10.2071	9.98908	9.9961	10.2468
7909601	7.36785	7.61583	7.3062	7.85281	7.60366	6.5219	7.71395	7.31028
7909603	9.13747	8.89102	9.08596	8.8618	8.79262	8.71651	8.45249	8.99592
7909610	7.12051	7.69738	7.59121	7.22103	6.99927	7.18887	7.02588	6.81773
7909624	6.84338	6.9112	6.98463	6.79771	6.92574	6.70391	7.16959	6.73822
7909626	5.10844	5.11008	4.95233	5.02938	4.84014	5.12305	5.01972	5.12348
7909628	8.11427	8.0081	8.24914	8.18566	8.60375	8.28661	8.07188	8.68735
7909642	7.21991	7.20329	7.09174	7.17965	7.06081	7.43115	7.31622	7.02768
7909661	8.12197	7.91091	8.07418	7.95465	8.33382	8.09581	8.11281	8.41513
7909681	6.02269	6.11282	6.17877	6.16252	6.03779	6.24417	6.21845	5.83925
7909689	8.51506	7.81629	8.64868	8.56555	8.63819	8.43894	8.5331	8.58155
7909708	7.33684	6.47189	7.14105	6.7885	7.33169	6.79024	6.82022	6.90955
7909730	6.49659	6.56372	6.50976	6.35479	6.58987	6.80734	6.76884	6.33033
7909745	6.99658	6.93312	6.52449	6.78076	7.02029	6.84124	6.58652	7.64546
7909768	5.43892	5.34664	5.50749	5.48574	5.53442	5.62426	5.60819	5.54238
7909780	6.60438	6.6611	6.63595	6.69263	6.72533	6.52482	6.80776	6.39572
7909782	7.12294	6.73261	7.33996	7.29756	7.17664	7.12397	6.88567	7.2262
7909789	7.15862	6.88643	7.12366	6.71975	6.61026	6.775	6.82	6.74644
7909801	7.17369	6.98653	7.5158	7.13619	7.46483	6.85054	6.83345	7.45073
7909811	6.38366	6.63154	6.70658	6.84703	6.74657	6.7286	6.98496	6.35516
7909813	6.3194	6.23736	6.22295	6.32338	6.29537	6.54251	6.5427	6.12041
7909815	8.91593	8.24334	8.79409	8.92309	9.12846	9.17676	8.92967	9.28183
7909839	6.26319	6.61201	6.46738	6.68088	6.13805	6.16828	6.55758	5.67309
7909841	5.69211	5.75821	5.70074	5.70629	5.61105	5.89717	5.82813	5.56853
7909862	7.28613	7.28766	7.34155	7.17401	7.04942	7.25863	7.27424	6.99678
7909866	6.10709	6.24663	6.36985	6.33832	6.20568	6.4011	6.30868	6.143
7909877	8.48584	8.95867	8.17576	8.17673	7.92248	8.4077	7.74143	8.67675
7909888	4.98245	5.30781	5.05486	4.92183	4.98375	5.02637	5.0318	4.96495
7909890	8.37242	9.93787	8.81664	8.72109	8.40921	8.64262	8.43383	8.47437
7909896	7.23662	7.18582	7.27183	7.32894	7.36634	7.76572	7.53327	7.11149
7909898	9.15825	8.98718	9.13308	9.22871	9.50765	9.38977	9.1443	9.34168
7909931	10.8074	10.7019	10.9601	10.89	10.9542	10.8808	10.887	11.0403
7909946	7.08371	6.8568	6.27826	6.6794	6.50322	7.57964	7.41006	6.8016
7909954	7.18471	6.86861	7.03076	7.32433	7.36783	7.46001	7.28133	7.46115
7909965	7.29036	7.50713	7.33895	7.47638	7.4616	7.76473	7.7093	7.18569
7909967	11.016	10.8974	11.2693	11.2329	11.1065	11.0392	10.8212	11.1536
7909990	8.91645	8.7693	8.48251	8.70853	8.27412	7.63063	8.11966	8.20635
7909992	8.59805	9.03021	9.16678	8.92538	9.03115	8.93043	8.73717	9.18647
7909999	5.48874	5.32737	5.48738	5.63645	5.32217	5.42444	5.2965	5.50243
7910001	9.62634	9.42256	9.42872	9.67795	9.64563	9.47409	9.5192	10.6794
7910010	5.31188	5.38072	5.68976	5.74116	5.46093	5.23303	5.3404	5.47336
7910012	5.42938	5.43072	5.64304	5.33648	5.47593	5.63079	5.79587	5.64126
7910014	9.61978	9.34873	9.74622	9.3598	9.77273	9.93122	9.88412	9.75124
7910022	6.62496	6.6383	6.58634	6.62937	6.63146	6.79276	6.86543	6.72912
7910030	5.11233	4.8902	5.00433	4.76459	4.83368	4.99677	4.85631	4.90306
7910047	4.9748	4.70123	5.11249	4.43317	5.02717	4.95651	4.84797	4.77835
7910054	5.51852	5.4646	5.317	5.29806	5.4379	5.54141	5.5619	5.51817
7910096	6.56989	6.63837	6.60285	6.41289	6.19649	6.57962	6.59182	6.46564
7910099	9.85605	9.86191	9.89375	10.1683	10.1379	10.2122	10.2272	10.2459
7910111	7.99766	8.35966	7.95382	7.88773	7.94879	7.80859	7.67071	8.20388
7910124	12.2387	12.3671	12.2715	12.0719	12.1899	12.1634	11.6491	12.2567
7910134	7.93	7.38555	7.45033	7.601	7.54516	7.62662	7.47693	7.42429
7910138	5.13448	5.08783	5.36514	5.34136	5.21464	5.36117	5.52431	5.32883
7910140	5.88014	5.58337	5.90434	5.9026	5.8482	5.84798	5.82514	5.88335
7910142	7.24932	7.35116	7.03889	7.19607	7.10402	7.28153	7.15061	7.09764
7910146	8.02903	7.75453	7.61007	7.66801	7.59241	7.67116	7.87632	7.35824
7910164	8.88926	8.70541	8.79224	8.6901	8.51856	8.78181	8.39712	8.73265
7910184	7.07397	7.13133	7.00014	6.9876	7.09948	7.04325	7.29674	6.98721
7910186	6.45794	6.51622	6.46969	6.47385	6.57352	6.61749	6.76458	6.18616
7910188	5.61201	5.7638	5.66122	5.31908	5.65327	5.63865	5.77645	5.82139
7910190	6.78565	6.50295	7.05907	6.89176	6.7639	7.01804	6.74796	7.16672
7910198	7.13199	7.01392	7.3956	7.6732	7.71089	7.46732	8.00057	7.42833
7910200	8.62237	8.52692	8.64908	8.72232	8.69161	8.68708	8.64181	8.57337
7910211	6.49395	6.74293	6.56589	6.54293	6.46666	6.86052	6.82632	6.45404
7910217	7.2243	7.30161	7.22674	7.24189	7.31193	7.48874	7.45457	7.21493
7910229	12.2227	12.4142	12.4459	12.2866	12.1293	12.262	12.0797	12.1136
7910241	9.76203	9.85946	9.84801	9.7494	9.31841	9.65832	9.40294	9.6815
7910257	9.16671	9.13461	9.06008	9.06984	9.0124	9.22879	9.27411	8.97408
7910261	7.66264	7.7095	7.70474	7.60623	7.38536	7.62522	7.61505	7.35586
7910265	7.62782	7.81921	7.67239	7.69224	7.65823	7.71622	7.83923	7.63208
7910369	7.94838	7.31842	8.20611	7.58167	7.76344	7.51575	7.39094	7.52757
7910372	10.3493	9.86363	10.1862	10.1784	10.0847	10.2647	10.18	10.0837
7910377	7.13634	7.28446	7.22868	6.97061	7.51842	7.05447	6.96916	7.66671
7910379	6.22193	6.59472	6.22535	6.19558	6.26267	6.78705	6.56093	6.39887
7910381	7.3226	7.47881	7.4086	7.30707	7.14191	7.61707	7.6392	6.76745
7910383	5.54724	5.68484	5.58943	5.86854	5.7572	5.64721	6.03702	5.73686
7910385	12.1486	12.0641	12.2043	11.857	12.0417	11.3037	10.9753	11.9585
7910387	9.57068	10.2279	9.71945	9.51957	9.54052	9.52792	9.46874	10.2425
7910396	5.83898	6.17112	5.71965	5.84167	6.00642	6.16496	6.19383	6.00198
7910398	9.00037	8.34281	8.99334	8.81928	8.89019	8.6421	8.75345	9.46897
7910414	6.88328	7.10792	6.89531	7.10389	7.10854	7.34595	7.08483	7.03482
7910416	7.92273	7.54681	7.86193	7.98006	7.80619	7.75776	7.73633	7.80931
7910427	9.90232	9.64018	9.55057	9.63762	9.65393	9.69503	9.63269	9.67346
7910446	7.68138	7.26504	7.73404	7.81813	7.83754	7.70736	7.60298	8.16104
7910466	6.29528	6.02228	6.12392	5.96531	6.10008	6.22923	6.34434	6.07204
7910490	7.22699	6.93681	7.4287	7.19994	6.95798	7.17194	7.26206	7.34114
7910492	7.24606	7.57452	7.28007	7.43818	7.2131	7.42742	7.60888	6.9396
7910494	9.79797	8.5446	9.24906	9.48491	10.1612	10.147	10.1951	10.0533
7910503	7.39435	7.62208	7.40998	7.39273	7.4458	7.746	7.68783	7.41613
7910520	9.29358	8.99313	9.22542	9.17106	9.50573	9.1265	9.26262	8.99708
7910539	9.17128	9.19527	9.82422	9.69016	9.34921	9.18402	9.23155	9.55811
7910550	9.08314	8.14565	9.08177	9.29434	9.54202	9.37086	9.22388	9.62084
7910559	7.37755	7.84929	7.19235	7.168	7.28728	7.31823	7.40359	7.28758
7910583	4.92787	5.65469	4.62494	5.20031	5.05483	4.64273	4.97811	4.88875
7910585	7.72514	8.32714	7.8531	8.08351	7.86409	7.94566	7.87384	7.68051
7910587	4.9377	4.9665	4.93048	4.95871	4.92217	4.97898	4.82345	4.94291
7910589	7.68478	7.73839	7.43179	7.47202	7.82196	7.87348	7.89799	8.22599
7910591	7.61677	7.62178	7.89756	7.82554	7.79751	7.76394	8.1312	7.8593
7910600	7.15442	7.20152	6.83546	6.84659	6.97378	7.41217	7.12238	7.07505
7910611	6.57214	6.44311	6.52879	6.4806	6.36644	6.53231	6.64647	6.31656
7910618	7.65087	7.55576	7.55114	7.58344	7.63147	7.73857	7.68975	7.61626
7910630	8.11118	6.80561	8.25134	7.77694	8.04957	8.15197	7.94063	8.19032
7910634	4.60517	4.76397	4.62026	4.64824	4.58455	4.6464	4.82637	4.58273
7910636	6.52959	6.7801	6.73642	6.44849	6.93498	6.90082	6.91097	7.23274
7910638	7.40438	7.66771	7.37211	7.32831	7.34656	7.86485	7.96995	7.29863
7910640	7.7508	7.27124	7.657	7.6669	8.10824	7.80548	8.09718	7.94049
7910651	7.8617	6.88783	7.70217	7.50272	7.80451	7.59074	7.52495	8.11556
7910672	4.36831	4.29976	4.33842	4.37641	4.31147	4.31948	4.31321	4.31841
7910674	6.1608	6.16476	6.46375	6.72548	5.96471	6.44578	6.7018	6.70307
7910676	6.64018	6.87954	6.52874	6.53039	6.52874	6.70053	6.39499	7.07772
7910680	9.80023	9.41396	9.64737	9.52362	9.88109	9.54476	9.49393	9.73252
7910692	4.61646	4.53399	4.58453	4.59567	4.44331	4.51801	4.45212	4.55911
7910694	7.70351	7.43752	8.08135	7.90641	7.81735	7.93188	7.82786	7.84286
7910706	10.3374	10.3887	10.4119	10.2235	10.4661	10.2787	10.3018	10.3323
7910727	6.29232	6.3065	6.30192	6.24482	6.27222	6.27691	6.57473	6.23958
7910752	8.704	8.42994	8.65252	8.69307	9.05236	8.75602	8.9441	8.63343
7910790	10.3527	9.80899	10.4468	10.2914	10.0418	9.87027	9.90556	10.3954
7910792	6.09783	6.13477	6.22706	6.07829	6.04929	6.22461	6.2436	6.12668
7910897	7.42895	7.63034	7.64505	7.64571	7.39329	7.51992	7.65372	7.46613
7910899	8.20374	8.38748	8.19874	7.99878	8.04771	8.20965	7.82935	8.3653
7910901	10.125	10.2653	10.1061	9.80103	10.1367	9.99642	10.1328	10.0148
7910903	4.44797	4.3829	4.26154	4.35613	4.34501	4.32348	4.43302	4.39238
7910905	5.04373	5.20428	4.93799	4.99306	4.79854	5.01152	4.8895	5.01457
7910907	5.09947	5.46556	5.40241	5.53659	5.14805	5.52259	5.39483	5.38954
7910909	4.64622	4.85746	4.72315	4.70654	4.49575	4.70616	4.90094	4.90514
7910911	4.37258	4.35771	4.37578	4.39851	4.37532	4.36992	4.43641	4.42788
7910913	6.90958	7.4165	6.59338	6.82567	6.83496	7.30328	7.35874	6.50496
7910915	6.19566	6.0957	5.99889	6.13128	6.46684	6.21133	6.29961	5.97258
7910923	5.98184	6.10429	6.17908	6.0537	6.14249	6.21798	6.3827	6.04558
7910944	5.8775	6.89198	5.86417	5.88659	5.91038	5.64509	5.07888	5.77508
7910946	4.4616	4.43283	4.36956	4.41568	4.32738	4.40531	4.43095	4.36548
7910948	4.94873	4.98678	5.08595	5.2871	5.34938	5.77041	5.55469	5.4073
7910950	8.425	7.297	7.2479	7.87001	8.21272	8.69601	8.22601	7.9421
7910971	5.46579	5.60128	5.2822	5.39055	5.31144	5.42334	5.3581	5.38981
7910997	6.97709	6.70379	7.04232	6.66778	6.81787	6.58607	6.79752	6.49371
7911017	8.31237	7.89578	8.30715	8.27736	8.5066	8.17753	8.38262	8.67196
7911038	8.98598	9.35187	8.98094	8.98162	8.9444	8.97072	9.02018	9.13213
7911045	6.34076	6.59411	6.42751	6.09493	6.2293	6.1896	6.35152	6.30024
7911047	8.89353	9.32889	9.00054	9.11243	9.09833	9.10015	9.45994	8.84458
7911049	5.93917	5.77095	5.93699	5.85131	5.81573	5.79685	5.92694	5.93549
7911056	6.77646	6.77376	6.74551	6.89034	7.00252	6.94723	7.06232	6.86011
7911078	8.79898	8.92181	9.04173	8.9204	8.95355	9.00662	9.07832	9.12422
7911085	8.9819	9.09989	9.09957	9.17184	9.40887	9.38799	9.34067	9.39199
7911092	9.10779	8.99504	9.26293	9.26898	8.99508	9.45424	9.05527	9.29162
7911094	4.47187	4.43568	4.37799	4.37602	4.33991	4.36161	4.34689	4.3288
7911096	6.8484	6.46335	7.30645	6.87639	7.05179	6.19008	6.52702	7.56385
7911108	7.07076	7.49006	7.44785	7.12493	7.14149	6.91854	6.84056	7.21703
7911110	6.7947	7.43633	7.13298	7.12122	7.10379	7.26227	7.37799	6.69055
7911112	6.29126	6.48988	6.39968	6.88225	6.77165	6.65071	6.81104	6.64857
7911114	7.40343	7.44632	7.41797	7.2101	7.45821	7.48625	7.51786	7.53012
7911136	5.0699	4.72306	4.57502	4.73629	4.68282	4.49131	4.82909	4.4136
7911138	8.59752	8.39024	9.05436	8.56245	8.92702	8.55462	8.66825	8.91897
7911155	8.21693	8.02043	8.26517	8.43322	8.16253	8.16613	7.92945	9.14491
7911170	6.80563	6.96113	6.86363	6.89099	6.63413	6.85852	6.91369	6.48517
7911174	5.51455	5.51439	5.60323	5.44178	5.5553	5.44278	5.56763	5.282
7911176	5.22718	5.78413	5.30782	5.20779	5.31329	5.43001	5.41074	5.27145
7911178	8.92118	10.6219	9.41115	8.69921	8.7141	8.49735	7.96542	9.09498
7911197	6.52566	6.56917	6.50197	6.54722	6.65854	6.90674	6.89495	6.69845
7911199	6.80007	6.55497	6.54941	7.48984	8.335	7.14626	6.49966	7.94406
7911207	6.10621	6.66578	6.40418	6.37636	6.41204	6.51727	6.57731	6.27149
7911209	6.30555	6.09082	6.39729	6.16265	6.19196	6.30841	6.41871	6.31126
7911211	5.40377	5.36313	5.5185	5.22839	5.22624	5.4064	5.46389	5.30045
7911213	6.50126	6.46009	6.81973	6.65941	6.8676	6.81077	7.21883	6.54617
7911215	5.98769	6.19634	5.98977	5.79869	5.96568	6.2491	6.26174	6.02505
7911218	8.83124	9.40459	8.80016	9.0669	8.74074	8.76988	9.09135	8.80382
7911229	8.1072	8.68113	7.72437	8.4532	7.86399	7.97304	8.33126	7.99725
7911231	8.10685	8.67806	7.72361	8.45267	7.86315	7.97656	8.3309	7.99557
7911233	6.45779	6.88305	6.67355	7.22741	6.95882	7.47703	8.00436	6.78648
7911235	6.24493	6.50885	6.38403	6.28987	6.44668	6.4306	7.00065	6.65407
7911237	6.85348	6.76744	6.58281	6.58063	6.74291	6.90724	6.87565	6.98527
7911241	7.30973	6.89788	6.66502	6.65838	7.03614	7.06702	7.60355	6.94157
7911243	6.6908	6.41411	6.12807	5.9078	6.73707	6.58197	7.25128	6.53684
7911248	6.0133	6.04891	5.7636	5.93161	6.26201	6.04699	6.35764	5.92786
7911252	6.96333	6.53851	6.48247	6.4378	6.84561	6.72327	7.01792	7.56457
7911258	5.82776	6.11667	5.49043	5.92465	5.91698	6.03063	6.24803	5.87068
7911260	6.81428	7.01931	7.1135	7.03573	7.00783	6.87385	6.90967	6.95554
7911263	6.7148	6.89634	7.12837	6.89298	7.06705	6.9699	6.9975	6.93349
7911265	5.25071	5.40577	5.1577	5.48907	5.1019	5.46887	5.41554	5.37399
7911267	5.71655	5.59878	5.46692	5.51773	5.68328	5.70902	5.58145	5.67622
7911269	7.02446	6.89273	6.84565	6.75554	6.81297	6.93195	7.05133	6.70765
7911271	7.04308	6.98094	7.11582	6.8667	7.12365	7.05276	7.04176	7.18264
7911273	5.52839	5.96612	5.97862	5.82075	5.62949	6.06062	5.8385	5.64054
7911276	6.03813	5.97929	5.80846	6.08646	6.14261	6.40339	6.41411	6.22096
7911278	7.12203	7.07018	7.08551	7.04194	7.13307	7.14279	7.1691	7.03224
7911281	7.08012	7.46808	7.09311	7.05517	7.04652	7.37846	7.27479	7.11916
7911283	6.99277	7.39668	6.87854	7.10788	7.18467	6.95849	7.256	7.087
7911285	5.50886	5.61167	5.59227	5.66079	5.6559	5.46242	5.51267	5.73939
7911287	6.74756	7.08165	6.88442	6.71112	6.89918	7.0635	7.18928	6.70686
7911289	9.12406	9.28827	8.9813	9.20009	8.94806	9.13474	9.04724	8.81633
7911301	6.39934	6.38799	6.64047	6.48391	6.72394	6.73512	6.60281	6.68877
7911307	9.53409	9.18098	9.66896	9.53744	9.65912	9.36606	9.2331	9.74866
7911309	9.50454	9.85009	9.41279	9.53139	9.3226	9.05637	9.25498	9.30369
7911323	5.65308	5.87983	5.58957	5.75787	5.74621	5.71286	5.85293	5.79487
7911329	9.57023	10.0962	10.0092	10.0159	10.111	9.78983	10.2106	10.0191
7911331	8.64905	9.56067	8.88152	9.2489	8.84032	8.47228	8.91386	8.30035
7911333	9.19233	8.80489	9.2952	9.10641	9.58109	9.11945	9.00957	9.57066
7911335	11.7077	11.2606	11.6157	10.3881	10.2812	10.3307	10.0175	11.3214
7911337	12.809	11.6671	12.0415	12.3391	10.8739	11.1554	12.0535	11.7064
7911339	10.8847	9.52992	10.6555	9.89523	10.1803	9.53861	9.78846	11.3298
7911341	10.5028	10.4794	10.0283	10.0258	9.59975	9.19453	9.19792	10.4528
7911343	9.78774	10.1081	9.62607	9.0096	8.69341	8.35429	8.72847	9.27046
7911345	6.86376	6.90753	7.0792	7.01655	6.72119	6.67025	6.77423	6.51343
7911347	9.33548	9.69825	9.80326	9.67177	9.99389	9.34563	9.64764	9.66292
7911349	6.49057	6.80438	6.36164	6.53272	6.62797	5.94424	6.02852	6.17169
7911351	8.18618	8.60914	8.11475	8.25407	8.15869	8.09173	8.32822	8.17086
7911355	7.95345	8.39736	8.06381	8.01589	8.02637	8.03597	7.87088	7.76997
7911359	9.13877	8.82942	9.19483	9.06091	8.91464	9.11379	8.74738	9.05925
7911371	7.46562	7.55846	7.3319	7.27236	7.4523	7.59862	7.54073	7.46593
7911376	9.04221	9.16119	9.06025	9.00135	8.86683	9.28529	9.17311	8.74258
7911383	8.06684	8.25915	7.99364	7.87922	7.84534	8.25719	8.27	8.00339
7911403	8.53379	8.67785	8.73683	8.54709	8.46789	8.71154	8.73264	8.30723
7911413	8.31005	8.03424	8.31883	8.06581	7.96436	8.18045	8.01343	7.99729
7911422	9.45918	9.02699	9.52123	9.42035	9.1228	9.42533	9.083	9.402
7911435	8.2137	8.36533	8.0791	8.0908	8.1832	8.68812	8.48141	8.20263
7911444	8.26912	8.28384	8.35364	8.29248	8.2431	8.45381	8.30443	8.21166
7911458	8.2559	8.42899	8.23115	8.07707	7.99479	8.20552	8.16712	8.08769
7911486	10.2968	9.74935	10.1599	9.97674	9.9205	9.99298	10.0113	10.0464
7911506	8.7598	8.8558	8.68438	8.64607	8.51267	8.83253	8.74988	8.60042
7911529	10.5597	10.7797	10.4582	10.5121	10.4554	10.8972	10.9152	10.5061
7911532	9.10444	9.15351	9.12507	9.00979	8.8921	9.06109	9.04707	8.98536
7911539	8.71006	9.2516	8.94818	8.82158	8.47642	8.30938	8.80362	8.46059
7911559	10.6475	9.91912	10.3987	10.2259	10.4596	10.4125	10.2846	10.6099
7911566	7.67645	7.48949	7.32978	8.10387	7.51185	7.41566	7.72114	7.13161
7911568	9.5713	9.57709	9.76188	9.83406	9.42106	9.6303	9.41507	9.66722
7911578	9.26747	9.06775	9.01646	8.93664	8.88332	8.98532	8.78964	8.86648
7911591	9.39356	9.31655	9.4622	9.49005	9.53729	9.61301	9.62809	9.39137
7911600	9.24448	9.17242	8.95216	8.94484	9.28402	9.40873	8.84842	9.14439
7911619	12.6165	12.4557	12.744	12.6033	12.7128	12.795	12.5693	12.7189
7911634	8.56944	8.68033	8.62661	8.52696	8.57439	8.76448	8.91574	8.29055
7911643	6.66741	7.09622	6.63187	6.67867	6.69276	7.04275	7.00444	6.57439
7911657	7.65508	8.04771	7.83488	7.75781	7.90345	8.07603	8.33854	7.84227
7911659	6.55809	6.57268	6.48993	6.54029	6.61435	6.76389	6.71205	6.45775
7911676	7.07933	7.17979	7.05004	7.15047	7.23142	7.22442	7.2791	7.14715
7911681	6.92424	7.05796	6.86866	7.18461	6.97877	7.30034	7.15369	6.938
7911683	8.09139	8.21674	8.00919	8.06655	8.06369	8.35474	8.3484	8.02009
7911699	8.02972	8.22923	8.22919	8.32443	8.2637	7.88945	8.48546	8.37026
7911701	7.61557	7.59722	7.49129	7.62377	7.73483	7.62727	7.59883	7.34509
7911718	7.44947	7.31216	7.58512	7.63181	7.64935	7.68831	7.7165	7.82227
7911720	8.33231	8.35916	8.34141	8.37676	8.32197	8.30068	8.44872	8.35186
7911730	8.67221	8.3059	8.45644	8.60575	8.66416	8.67204	8.74467	8.47638
7911750	8.09765	8.29794	8.13881	8.04981	8.04945	8.44935	8.37076	8.15126
7911754	9.5691	9.70193	9.61255	9.53255	9.20124	9.64486	9.50334	9.42549
7911767	6.86702	6.85073	6.69444	6.62313	6.69614	6.89185	6.95494	6.58977
7911793	8.45477	8.00809	8.32362	8.13113	7.94109	7.88747	8.09383	8.17918
7911796	8.00798	8.15997	7.90183	7.92264	7.94612	8.43173	8.25985	8.08226
7911799	8.63384	8.79649	8.6152	8.51336	8.54071	8.69557	8.7515	8.49404
7911839	7.7974	7.72426	7.53787	7.43615	7.37041	7.67169	7.6336	7.59789
7911854	8.10057	7.66237	7.56256	7.74071	7.88685	7.83487	7.79898	7.83666
7911862	9.37395	9.2065	9.23445	9.32943	9.34727	9.38258	9.34286	9.27825
7911870	8.54934	8.20612	8.59864	8.41782	8.69838	8.7046	8.53395	8.55243
7911897	9.59399	9.22862	9.68776	9.54121	9.45027	9.72156	9.75775	9.90365
7911902	7.32863	7.69738	7.51323	7.40704	7.35494	7.67552	7.58122	7.38396
7911941	7.23755	7.28954	7.23002	7.34358	7.25907	7.42294	7.44144	7.25163
7911989	7.35471	6.92277	7.13394	7.15561	7.18854	7.21811	7.03562	7.64442
7911993	8.92559	8.05586	8.51756	8.60291	8.67372	8.83021	8.57037	8.74942
7912004	8.56957	8.53053	8.58363	8.55822	8.40324	8.71886	8.52633	8.49831
7912012	8.4226	8.34779	8.37862	8.31439	8.34896	8.47688	8.34112	8.01655
7912031	7.57182	7.53625	7.47571	7.4718	7.42104	7.65802	7.6957	7.28783
7912040	9.62105	9.60754	9.69292	9.42012	9.49852	9.63138	9.86873	9.50151
7912056	7.47139	7.47325	7.4032	7.29452	7.36503	7.67838	7.46572	7.34457
7912086	9.72791	9.23529	9.57333	9.74171	9.59973	9.52558	9.81851	9.80289
7912102	8.08654	8.27967	8.08048	8.0633	7.89529	7.84457	7.86176	7.93253
7912112	8.38982	8.32142	8.44254	8.3083	8.35135	8.26823	8.34275	8.42624
7912133	6.85898	7.12605	6.9876	7.20572	7.15795	7.58326	7.31637	7.1614
7912136	9.40504	8.13758	6.50081	6.60539	6.65872	9.11894	9.20877	10.2119
7912145	8.32637	7.88758	9.00958	9.17002	8.78698	8.17754	8.04724	7.93015
7912155	9.56536	9.48218	9.58078	9.30886	9.20903	9.71053	9.77756	9.26618
7912157	7.7143	7.83554	8.26539	7.90754	7.52198	7.53825	7.30178	9.42873
7912162	7.40742	7.61337	7.58732	7.46742	7.61784	7.73932	7.63719	7.51246
7912164	5.59741	5.36533	5.42385	5.33569	5.469	5.61552	5.59189	5.32116
7912166	10.2224	10.4242	10.0821	10.1108	10.1028	10.0317	10.061	9.92691
7912194	8.12755	8.23659	7.71119	8.3457	8.18606	8.24096	8.37582	7.52373
7912196	6.54541	6.42251	6.61795	7.28762	7.39902	6.059	7.11903	6.56975
7912198	12.3309	12.1779	12.1225	11.9374	11.9793	12.1189	11.8843	12.187
7912207	6.35363	6.25409	6.17176	6.15674	5.98192	6.67588	6.307	6.40308
7912209	6.35135	6.28914	6.26227	6.29217	6.27307	6.05547	6.28771	6.26864
7912211	7.24192	7.19223	6.98938	7.13453	7.19977	7.30728	7.53299	7.36248
7912224	7.73743	7.70887	7.36804	7.48682	7.42442	7.68284	7.72824	7.33169
7912239	7.73963	7.91864	7.54545	7.82214	7.73865	7.79636	7.85641	7.87649
7912248	6.34821	6.41763	6.2139	6.18919	6.13168	6.46593	6.83251	6.21843
7912250	8.95153	9.05119	8.78632	8.81181	9.05267	8.97734	9.13965	8.80353
7912252	6.95037	7.06412	7.00939	6.96268	7.09155	6.59653	7.01567	7.08086
7912254	6.87022	6.86651	6.7727	6.83901	6.89749	7.043	6.95035	6.90654
7912257	9.69228	9.44419	9.92988	9.81208	9.85307	9.75112	9.4033	9.63083
7912280	6.62026	6.68304	6.647	6.55236	6.52534	6.50959	6.79385	6.5974
7912283	9.36123	9.43979	9.28598	9.3308	9.15596	9.27718	9.29527	9.29235
7912292	8.52165	7.84044	8.44634	8.69639	8.70415	8.68743	8.43407	8.94797
7912303	8.61362	8.11115	8.42191	8.63067	8.78565	8.92447	8.89919	8.81151
7912316	7.93834	8.28366	8.25178	8.12668	7.89771	7.80572	7.87931	7.89651
7912343	7.90646	8.33575	8.42927	8.3491	8.26323	8.02133	8.38481	8.23399
7912347	8.15268	8.66638	8.8883	8.7279	8.46084	8.28749	8.55214	8.37447
7912349	6.88896	7.18859	6.9937	7.11299	6.85519	7.20467	7.25053	6.89323
7912361	7.05183	7.24948	7.04217	7.01475	7.16959	7.24541	7.28614	6.89383
7912374	11.0735	10.1744	10.6607	10.6014	10.6657	10.8605	10.6503	10.8019
7912385	10.6653	10.4049	10.5126	10.6344	10.5944	10.6012	10.5771	10.3982
7912412	9.61908	9.65406	9.57831	9.73324	9.8508	9.45005	9.5419	9.51487
7912473	8.38855	8.37879	8.379	8.41314	8.30963	8.52197	8.43536	8.29496
7912481	9.52713	9.49816	9.44599	9.37494	9.05505	9.38912	9.24835	9.35495
7912496	8.86549	9.14219	8.29635	8.58112	8.95228	8.69302	8.79123	8.65788
7912511	9.06776	9.40115	9.21093	8.99472	9.25943	9.72349	9.40794	9.25466
7912515	6.74764	7.06014	6.75675	6.47396	6.67681	6.67253	6.73226	6.81016
7912520	7.35033	7.39445	7.26585	7.36744	7.35951	7.62085	7.93855	7.46142
7912525	8.11592	7.13304	7.57762	7.67994	6.40427	5.54401	5.57393	8.05712
7912527	5.81126	6.13609	6.06179	5.73412	5.95524	6.02254	6.17398	5.77418
7912529	6.90168	7.1493	6.98263	6.84284	6.99514	7.21306	7.39515	6.82923
7912531	4.37349	4.37856	4.50942	4.34087	4.4494	4.4722	4.42971	4.44753
7912535	7.4699	7.58947	7.599	7.6264	7.5915	7.89124	7.57003	8.54101
7912537	8.81017	8.46477	9.28594	8.77761	8.82526	9.19077	9.00859	9.45579
7912547	5.95818	6.10116	5.96646	6.03595	6.12461	6.22525	6.4383	5.89791
7912552	5.65588	5.6894	5.80299	5.65532	5.75206	5.71835	5.71337	5.85237
7912555	5.92623	6.09433	5.90803	5.92775	6.0531	6.11203	6.36322	5.80567
7912561	6.6073	6.76089	6.57773	6.6718	6.68922	6.8533	6.93348	6.52414
7912567	5.99461	6.18598	6.0386	6.06764	6.16331	6.26567	6.49351	5.97518
7912575	6.02038	6.21194	6.03712	6.08477	6.18024	6.27846	6.51284	5.98513
7912580	5.96587	6.09274	5.90636	6.00472	6.07818	6.08213	6.03913	6.07476
7912582	6.2038	6.18944	5.90088	5.88262	6.12237	6.22443	6.53517	5.78452
7912585	6.93145	7.06014	6.83514	6.9889	7.16838	7.14779	7.31304	6.95101
7912589	5.41331	5.59956	5.55724	5.43739	5.64441	5.45393	5.37577	5.57524
7912591	7.6157	7.80496	7.55972	7.60825	7.69214	7.84345	7.86835	7.48996
7912595	5.9859	6.45341	6.17967	6.1433	6.20109	6.14838	6.443	6.10926
7912601	6.73521	6.64391	6.54351	6.6348	6.83518	6.96487	7.17953	6.76969
7912606	7.61345	7.81226	7.55663	7.60434	7.69144	7.84335	7.86831	7.48778
7912610	5.98274	6.44994	6.17269	6.13727	6.19342	6.14392	6.43741	6.10242
7912617	6.7298	6.6435	6.54371	6.63822	6.83692	6.96926	7.18371	6.77121
7912622	7.22694	7.29507	7.10197	7.15601	7.19704	7.41288	7.40474	7.11522
7912625	5.64655	5.80013	5.71442	6.02813	5.69887	5.66047	5.61512	5.79155
7912627	5.69538	5.96364	5.90277	5.79928	5.72259	5.92566	5.81279	5.97208
7912629	6.80255	7.18433	6.83994	6.92769	7.0395	7.06376	7.19383	6.9215
7912638	6.55118	6.71994	6.48566	6.35624	6.52453	6.64419	6.5393	6.17419
7912646	8.90836	9.39529	8.76075	8.80561	8.7961	9.01158	8.61503	8.9377
7912659	8.99185	8.15735	8.75198	8.57785	8.78379	8.8877	9.01426	8.80562
7912670	8.90522	8.5986	8.9471	8.59998	8.55372	8.56622	7.7749	8.83917
7912672	7.50953	8.00581	7.67092	7.39698	7.28879	7.59072	7.59689	7.49206
7912675	8.64149	9.05863	8.5896	8.52207	8.53636	8.53679	8.58262	8.31173
7912692	6.69805	6.67952	6.4515	6.74594	6.79293	7.04597	6.87611	6.85906
7912701	8.43689	8.30335	8.26445	8.34441	8.32348	8.65722	8.59944	8.39778
7912706	7.181	7.27157	7.07662	7.20122	7.28699	7.41366	7.48965	7.08177
7912724	7.78916	7.84086	7.79556	7.766	7.98025	7.96988	7.98052	7.78011
7912743	7.68424	7.70562	7.64926	7.71915	7.68965	8.12774	7.84139	7.75646
7912750	9.1003	9.22471	9.31045	9.34638	9.09821	9.14183	9.17108	9.37221
7912762	6.02808	6.45368	6.15858	6.01421	6.06576	5.97967	5.83898	6.39604
7912764	7.03957	7.22295	6.98787	7.00077	7.17363	7.23743	7.20912	7.07316
7912784	7.72851	7.96732	7.7098	7.69012	7.75455	7.67385	7.89325	7.61771
7912800	12.8792	12.7662	13.1503	12.5092	12.2143	12.6474	12.9211	13.1776
7912802	6.15169	6.4065	6.12998	6.10415	6.23029	6.42055	6.50595	5.8849
7912804	9.58608	10.0082	9.68002	9.44351	9.31385	9.95154	9.69089	9.87479
7912806	6.16464	6.13015	5.96763	6.03198	6.07503	6.15408	6.4712	6.13399
7912808	10.2549	10.8063	10.2922	10.3911	10.4931	10.1799	10.4185	10.385
7912839	7.9458	8.00226	8.05743	7.93719	7.89853	7.83709	7.8222	7.84049
7912850	12.8787	12.7666	13.1502	12.5099	12.2145	12.647	12.9211	13.1767
7912852	9.77631	9.58976	10.0032	9.98686	10.222	9.84933	9.84661	10.0352
7912854	8.49326	8.77727	8.21611	8.00783	8.34837	8.95692	9.07054	8.31528
7912861	7.50744	7.75526	7.68973	7.79566	7.80632	7.78086	7.92988	7.788
7912863	7.54946	7.73327	7.49873	7.35405	7.4654	7.47537	7.60448	7.4394
7912882	5.17213	6.14281	5.91577	6.29517	5.57544	6.25293	6.32047	5.60612
7912884	7.12243	7.08094	7.10827	7.17492	7.09924	7.06064	7.36865	7.15804
7912887	7.74697	7.91243	7.50174	7.69155	7.84044	7.83299	8.20832	7.7037
7912898	9.30503	8.97551	9.22152	9.28654	9.1586	9.41876	9.18541	9.15376
7912928	10.3207	10.2342	10.4158	10.1646	10.1901	10.2739	9.77941	10.6792
7912937	8.84582	9.92922	8.73157	8.96257	8.7361	8.62266	8.41366	9.27453
7912956	10.8256	10.7519	10.5279	10.5447	10.4021	10.5663	10.6459	10.3552
7912968	7.79535	7.92477	7.64954	7.52332	7.67195	7.66974	7.74087	7.52735
7912975	7.21139	7.01621	6.89251	6.7453	6.82342	7.05483	7.12848	6.91099
7912994	8.22071	8.15456	8.43557	8.46791	8.66741	8.51206	8.25241	8.22411
7913001	10.3884	10.9314	10.7107	10.7593	10.7049	10.2015	10.4067	10.3271
7913110	9.15385	8.77859	9.11703	9.05858	8.88294	8.87386	8.77532	8.9664
7913138	6.51889	6.65756	6.54127	6.79085	6.57552	6.61253	6.63147	6.31919
7913146	8.51652	8.66382	8.30136	8.53278	8.34095	8.53709	8.7882	8.28512
7913154	7.28362	7.7165	7.24748	7.55757	7.59112	6.77203	7.39325	7.47535
7913156	9.82508	9.6059	9.71338	9.75195	9.7146	9.83303	9.75938	9.93667
7913169	11.3611	10.9198	11.0178	11.1281	11.1079	11.0092	11.0316	11.2346
7913185	7.06684	7.01814	6.96777	6.95437	6.96866	6.85081	6.87892	7.04398
7913187	8.15208	8.06436	8.07983	8.24058	8.17016	8.0723	7.99503	8.0121
7913206	7.70018	7.69556	7.6761	7.7215	7.88877	7.79919	7.84103	7.63537
7913211	7.79208	7.78214	7.79124	8.01263	7.91049	8.01908	8.12207	7.77282
7913216	6.95948	6.93368	6.95725	6.90689	6.89393	7.22683	7.36969	7.07954
7913226	8.63953	8.62339	8.38676	8.5179	8.51928	8.85247	8.75758	8.25617
7913235	7.09371	6.98007	7.03995	7.23083	7.08793	7.48937	7.27351	7.03714
7913237	8.97904	8.55973	9.38925	9.51985	9.58825	9.32688	9.11733	10.2078
7913242	8.29065	8.1681	8.47016	8.34201	8.02492	8.24315	7.86106	8.75865
7913249	7.71345	8.0297	7.91288	7.8785	7.65972	7.74695	7.34581	7.57137
7913252	9.15606	9.17753	9.10071	9.33281	9.10264	9.00653	9.11741	9.09269
7913256	10.2993	9.6958	10.2444	10.0043	9.96466	9.92425	9.7228	10.0384
7913271	7.35898	7.27393	7.0854	7.15617	7.26033	7.5611	7.52835	7.11482
7913290	7.52032	7.80393	7.70946	7.61363	7.68421	7.75648	7.84488	7.52003
7913300	11.5974	10.8894	11.53	11.6443	11.7621	11.5864	11.4907	12.011
7913319	10.1741	9.90557	10.1541	10.1296	10.0278	9.84864	9.90342	10.1596
7913357	11.079	11.3317	11.0746	11.0533	11.0348	10.9318	10.5804	10.969
7913380	12.0923	12.5286	12.1786	12.2298	12.2815	12.1514	12.2428	12.2455
7913385	6.94991	7.16197	6.90381	6.94002	6.92442	7.31164	7.12222	6.95671
7913415	8.79319	8.76319	8.82017	8.88012	9.08875	8.79459	8.80287	8.81943
7913450	7.56334	7.58322	7.50894	7.55503	7.5771	7.64846	7.83783	7.48327
7913547	7.57651	7.67469	7.71338	7.59478	7.50583	7.62039	7.72906	7.51523
7913556	5.58292	5.1471	5.60208	5.83918	5.75057	5.62712	5.80291	5.43746
7913558	8.28171	8.35042	8.53413	8.40265	8.20019	8.44636	8.28505	8.34668
7913566	6.73141	7.07472	6.68848	6.88856	7.14401	7.10489	7.48089	6.86963
7913571	10.0149	9.70129	9.98582	10.2348	10.2274	10.4195	10.1402	10.5561
7913582	8.16443	8.01968	8.25909	8.16118	8.4999	8.56965	8.77365	8.51026
7913593	8.24176	7.84026	8.1734	8.23452	8.54127	8.12519	8.42574	8.91883
7913609	7.07703	7.16951	6.9158	6.97366	7.04149	7.15937	7.07887	7.09522
7913642	6.61835	7.22316	6.57925	6.81475	6.85609	6.73014	7.01026	6.55627
7913644	7.88514	7.99231	7.6868	7.62466	7.72462	7.72	7.7218	7.3073
7913655	7.75809	7.48263	7.58742	7.65978	7.61411	7.52347	7.62917	7.17767
7913663	5.62093	5.64891	5.73294	5.54497	5.60262	5.67397	5.83023	5.53211
7913665	7.52551	7.60935	7.69391	7.49101	7.48093	7.56283	7.38868	7.69541
7913667	7.86378	7.78874	7.79148	7.65114	7.81072	8.04962	7.71107	7.77426
7913682	7.85386	7.59121	7.49113	7.58617	7.56938	7.48983	7.65162	7.66807
7913694	8.67917	8.0917	8.48731	8.22414	8.57767	8.74046	8.43502	8.9468
7913705	8.64207	8.68121	7.80337	8.60332	8.25572	9.04247	8.55981	8.12761
7913712	8.64877	8.92461	8.69437	8.65397	8.85701	8.63494	8.76645	8.40811
7913727	6.80875	7.006	6.81863	6.82709	6.95221	7.20861	7.26688	6.64518
7913768	6.94563	6.99518	7.02935	6.93123	6.98623	7.05643	6.96887	7.14048
7913776	7.90761	7.61502	7.79923	7.80921	7.67341	7.9633	7.81643	7.62364
7913787	7.14877	6.41177	6.5838	6.8971	7.19129	7.08623	6.99953	7.17898
7913799	4.80693	4.89548	4.75147	4.6674	4.73672	4.77007	4.77903	4.82029
7913801	5.90128	6.23545	5.85428	5.87027	5.62092	5.81995	6.22621	5.93288
7913803	4.73387	4.74598	4.58856	4.5402	4.57461	4.59764	4.60143	4.56189
7913805	11.7535	11.7653	12.0737	12.0797	11.5958	11.6831	11.6307	11.8177
7913814	8.64687	8.70544	8.90863	8.83593	8.60708	8.63107	8.19821	9.10847
7913824	8.78547	8.93598	9.48195	8.98387	8.66244	7.86219	8.36386	8.18319
7913835	6.09505	6.17754	5.93886	6.2013	5.721	5.87553	6.02676	5.90354
7913850	8.01337	8.28256	7.95055	7.90797	7.96479	8.38169	8.13336	8.0765
7913852	6.24629	6.58671	6.21128	6.35302	6.00687	6.03985	6.08928	6.17537
7913858	7.1352	7.65449	6.92389	7.03547	6.85616	7.10097	7.02494	7.03864
7913864	6.76503	7.01582	6.63689	6.86827	6.76354	6.85368	6.89592	6.8348
7913869	8.99154	7.76333	8.84983	8.61777	8.8789	8.94789	8.83196	9.16111
7913883	8.5146	8.45621	8.90612	8.77392	8.70161	8.98554	9.08344	8.66788
7913896	6.98128	7.01792	6.80968	6.89517	6.85147	7.10327	7.11147	6.748
7913907	6.39727	6.41987	6.5027	6.25769	6.49296	6.75513	6.59719	6.57249
7913918	8.60838	8.96495	8.20887	8.01662	7.97274	7.75372	7.63304	7.99753
7913938	7.23616	7.47803	7.37128	7.2517	7.31955	7.45377	7.56866	7.2366
7913965	8.83529	7.98356	8.63496	8.67852	8.5709	8.28599	8.29131	8.65724
7913972	6.64935	6.72441	6.50171	6.74042	6.6385	6.72044	6.91995	6.62819
7913976	5.39406	5.2987	5.35814	5.41681	5.44271	5.49913	5.56704	5.22387
7913978	8.81959	8.88941	9.02859	8.75569	8.59395	8.6323	8.62334	8.77715
7913990	7.81318	7.82244	8.08243	7.88814	7.49473	7.53436	7.70246	7.69749
7914000	7.5965	7.69856	7.76023	7.70768	7.75868	7.96371	8.06266	7.69237
7914003	7.94229	7.99299	7.94726	7.95657	8.02988	7.96531	8.06851	7.84259
7914015	7.63519	7.81777	7.62822	7.61282	7.54786	8.00654	7.92632	7.48167
7914021	9.61749	9.59657	9.60404	9.44334	9.31577	9.17104	9.26039	9.14006
7914038	5.5213	5.78262	5.38861	5.77817	5.52041	5.58883	5.71603	5.57306
7914040	10.2506	10.5323	10.4198	10.4027	10.2421	10.5245	10.4686	10.2498
7914042	8.24387	8.44741	7.89757	8.05886	8.05197	8.34323	8.34101	7.96239
7914075	7.03834	7.48103	7.1591	7.1061	7.36809	7.62661	7.53417	7.40171
7914084	7.85833	7.90895	7.77042	7.63492	7.78632	7.99862	8.17454	7.57591
7914094	10.0746	10.2366	10.0464	10.1189	10.053	9.95095	9.81291	10.063
7914103	8.02998	8.1438	8.04656	8.03907	7.96741	8.07051	8.11019	7.95114
7914112	11.4432	11.8014	10.9923	11.1316	11.1524	11.3817	11.019	11.2422
7914127	11.5044	9.84341	11.1842	10.3238	10.6861	11.7932	10.5409	10.9069
7914137	4.40976	4.36886	4.35821	4.34987	4.30927	4.26715	4.29062	4.41661
7914139	5.78017	6.08505	5.88849	5.59485	5.80425	5.64497	5.6069	5.81001
7914141	8.34699	7.87196	8.30729	8.27805	8.49046	8.62372	8.12103	8.4384
7914153	8.63379	8.3552	8.63739	8.77167	9.0267	8.75015	9.04739	8.77486
7914178	6.40161	6.97008	6.85137	6.94729	6.65405	6.63576	6.6806	6.42685
7914180	10.8256	9.55996	10.6277	10.5743	10.7368	10.534	10.4789	10.6709
7914182	6.26915	7.72803	6.00227	6.38497	6.02411	6.05853	6.00808	6.17574
7914184	8.40836	9.25838	8.1944	8.22739	8.77295	8.63947	8.49053	8.47491
7914194	9.58916	8.8056	9.67956	9.6005	9.71771	9.78035	9.39256	10.1842
7914200	4.57925	4.6171	4.67076	4.58765	4.50454	4.55843	4.51836	4.47083
7914202	9.08576	8.63798	9.89832	8.91574	8.52858	8.05443	8.62601	8.59374
7914212	10.0808	8.93932	11.1729	9.52356	9.43904	8.59314	9.44291	9.38262
7914214	8.67511	8.51029	9.41108	8.35266	8.49295	7.80553	8.26347	8.50563
7914216	12.327	12.0508	12.7087	11.7151	12.3938	12.0179	12.0006	12.6094
7914218	9.15262	8.48345	9.01714	8.8429	9.5048	9.11758	8.76858	9.17918
7914230	4.99703	5.11493	4.71044	4.92312	4.82734	4.70908	4.88358	4.81567
7914232	8.73128	8.71758	8.67062	8.5533	8.52515	8.93982	8.78588	8.58171
7914235	9.68082	9.94188	9.85409	9.90821	10.0919	10.0669	10.1446	9.8574
7914245	7.67859	7.44914	7.53702	7.76287	7.62877	7.67178	7.81033	7.70216
7914260	7.20854	7.4581	7.06446	7.10819	7.07621	7.3837	7.42217	6.92236
7914270	13.2201	13.4761	13.1496	13.171	13.2269	13.3476	13.1914	13.2635
7914282	7.63302	8.19265	7.46137	7.53474	7.43914	7.40493	7.43287	7.58222
7914296	10.6113	10.5055	10.5227	10.8262	10.9808	10.737	10.7009	10.7072
7914322	7.50962	7.18082	7.30504	7.14252	6.83617	6.36673	6.51162	6.95205
7914324	7.50724	7.18096	7.30126	7.13657	6.83541	6.36524	6.51029	6.95209
7914326	6.99739	7.18257	6.88693	7.05375	7.00725	7.32921	7.40392	6.98811
7914334	9.20293	8.61582	9.12854	8.97998	9.10427	9.38241	9.41402	9.21714
7914342	6.20132	6.45662	6.28157	5.94121	6.36038	6.47455	6.45216	6.22635
7914350	6.85117	7.45268	6.85793	7.03123	7.11695	7.4899	7.52032	6.90771
7914354	9.25022	9.40546	9.30882	9.34603	8.96219	9.33872	9.00859	9.03832
7914361	7.8348	8.11995	7.79433	7.8707	7.92508	8.21608	8.2404	7.68281
7914433	7.85226	7.80598	7.88713	7.8596	7.6518	7.77979	7.85944	7.71961
7914467	8.12642	8.09817	8.11461	7.79491	7.97703	8.01662	7.88256	7.72973
7914489	12.7443	12.4756	12.8038	12.8518	12.933	12.8853	12.702	13.1037
7914496	7.10813	6.91499	7.04179	6.94731	6.38324	6.69741	6.80776	7.12381
7914498	5.55766	5.89836	5.77927	5.75706	5.68686	5.7244	5.65329	5.70645
7914500	7.72128	7.98662	7.75676	8.16642	7.86512	7.60103	7.91256	7.52616
7914516	8.11876	8.19227	7.96912	8.01053	8.15629	8.17679	8.31908	7.95129
7914525	10.5108	10.4395	10.5146	10.3871	10.4086	10.5852	10.6315	10.64
7914530	9.0484	9.60124	9.4226	9.40184	8.95457	8.89401	8.86844	8.9654
7914550	9.03329	8.14233	8.86611	8.85978	9.07643	8.98302	8.90981	9.25099
7914555	6.14787	6.6398	6.09501	6.19896	6.46073	6.3621	6.82927	6.20181
7914557	6.73717	7.11791	6.85674	6.75984	6.67466	6.98415	6.92022	6.77758
7914563	9.7779	9.28938	9.69408	9.52743	9.7297	9.52535	9.33653	9.50331
7914580	7.52332	7.72295	7.40099	7.20402	7.53896	7.67749	7.80087	7.15839
7914592	7.76114	7.9405	7.62648	7.66772	7.67966	7.92504	7.96852	7.53266
7914603	9.45036	9.65737	9.53487	9.39678	9.51184	9.57061	8.91365	9.6183
7914617	8.75264	8.40798	8.81059	8.64052	8.79695	8.84735	8.71945	8.80342
7914628	7.54886	8.15088	7.72588	7.8414	7.60772	7.48892	7.59721	7.2836
7914630	8.61765	8.8089	8.8912	8.63732	8.46534	8.27518	8.48311	8.42445
7914643	6.83712	6.8369	6.86659	6.62372	6.82808	6.98101	6.94874	6.8617
7914648	8.44346	9.16836	8.22365	8.25169	8.21479	8.20189	8.12506	8.37645
7914665	6.70202	7.77208	7.01858	7.12387	6.60388	6.77995	6.99749	6.75305
7914667	6.59549	6.73444	6.70127	6.64177	6.7311	6.84644	6.98999	6.61822
7914748	6.74429	6.75898	6.75385	6.8345	7.05582	6.91313	7.09278	6.55195
7914750	8.42035	8.33978	8.75006	8.80585	8.6136	8.46802	8.5118	8.95307
7914758	7.23639	7.33448	7.12532	7.1661	7.33593	7.4159	7.30483	7.10553
7914764	9.15864	9.44502	9.24907	9.30182	9.57877	9.32806	9.66353	9.52892
7914791	10.7242	11.1653	11.0406	10.8496	10.5009	10.4441	10.3876	10.6016
7914805	6.3089	6.08436	6.37164	5.90487	6.15881	6.44009	6.29292	6.37202
7914807	5.01774	4.74474	5.20593	4.59568	5.13406	4.71697	4.54328	5.11744
7914809	9.51394	8.99462	9.26487	9.31799	9.58976	9.52543	9.37614	9.41984
7914834	10.972	10.726	10.8227	10.8987	10.7202	10.9851	10.7537	11.0198
7914847	8.06022	7.98126	8.09915	8.17758	7.99221	8.3169	8.25665	7.67865
7914851	6.41464	6.21667	6.27798	6.29057	6.24681	6.48282	6.38416	6.0954
7914878	6.76694	6.17601	6.24913	5.99088	6.16952	6.27834	6.13495	5.91128
7914880	7.83601	7.92708	7.76494	7.72578	7.72531	8.02545	7.96281	7.92632
7914887	10.1038	9.0415	9.91524	9.72289	10.0478	10.2181	9.94178	10.1136
7914898	8.75059	8.91876	8.59692	8.62815	8.65675	8.93664	8.84939	8.66343
7914904	9.57488	9.45427	9.37153	9.24544	9.74096	9.59972	9.28132	9.3717
7914917	9.39901	8.88951	8.96939	8.93479	8.98782	9.0612	8.85821	9.07855
7914921	6.65417	6.67719	6.67161	6.77942	6.7631	6.78251	7.20873	7.44779
7914923	6.80861	6.87135	6.60829	6.75184	6.81626	6.93993	7.10831	6.77452
7914938	6.37285	5.61413	6.23572	6.05033	6.55014	6.24619	6.37544	7.47231
7914940	10.8022	10.2079	10.5815	10.4503	10.2966	10.3438	9.97908	10.7316
7914950	10.7531	12.1068	10.6238	10.8124	11.4653	11.1029	10.1237	11.2142
7914974	7.28324	7.40938	7.21289	7.32679	7.32262	7.53053	7.39188	7.37178
7914992	6.27571	6.4388	6.22226	6.22474	6.50458	6.44118	6.62464	6.14777
7914994	5.94413	5.60341	5.57743	5.96203	5.60843	5.49587	5.93557	5.5937
7914996	9.57828	8.73676	9.39081	9.74287	9.65231	9.36597	9.57029	9.93409
7915008	9.11758	9.52901	9.53394	9.18776	9.07058	9.25559	9.28212	9.36507
7915015	9.05185	8.94545	9.06733	9.13323	9.07123	9.02887	8.82672	9.13887
7915032	7.55266	7.61842	7.55394	7.57182	7.8381	7.68002	7.75708	7.49273
7915045	6.7199	6.44141	6.52446	6.6418	6.59857	6.75031	6.74401	6.71473
7915056	6.32351	6.45641	6.23813	6.35394	6.39448	6.49123	6.69235	6.11952
7915074	4.98808	5.0199	5.19108	4.83323	4.98119	5.00128	5.29004	5.16178
7915078	7.72617	7.73634	7.60182	7.62595	7.71166	8.07894	8.12158	7.67207
7915084	8.97965	8.80621	8.94343	9.03945	8.38322	8.83801	8.41186	8.92845
7915091	9.85096	10.5795	9.90445	9.86956	9.94642	9.91522	9.70282	9.87681
7915101	8.7855	8.31859	8.57188	8.64317	9.14102	8.97438	9.06218	8.74437
7915130	10.6657	10.1613	10.7451	10.6933	10.8764	10.7671	10.6388	10.8305
7915147	9.05848	9.24813	9.00177	8.87237	9.05381	8.84566	8.44096	8.92273
7915156	8.65238	8.5462	8.61211	8.48484	8.63728	8.642	8.63495	8.66412
7915160	9.67926	9.69635	9.48855	9.77557	9.84399	9.87123	9.67411	9.91113
7915170	8.99836	8.52072	8.66985	8.50648	8.82559	9.05905	8.76337	9.00238
7915178	5.64035	5.86041	5.4571	5.4319	5.59185	5.70468	5.74855	5.56462
7915184	5.92406	5.9814	5.8429	5.97779	6.06306	6.0129	5.96374	5.89575
7915198	6.25798	6.22063	6.0811	6.13079	6.20298	6.39195	6.40024	6.28726
7915200	6.24733	6.54664	6.29811	6.17403	6.01227	6.23646	6.15426	5.97037
7915202	6.36046	6.81383	6.5009	6.82281	6.69493	6.55997	6.89833	6.49995
7915204	6.73725	7.44773	6.98192	7.32808	6.87946	7.00494	7.27418	6.66839
7915207	10.3292	10.5653	10.2788	10.1639	10.2976	10.0625	9.78976	10.2974
7915227	8.30628	8.92641	8.65426	8.54544	7.95564	7.56228	8.20633	8.05847
7915229	7.45642	7.55343	7.38792	7.43913	7.66632	7.96058	7.84208	7.42052
7915238	7.57699	7.53096	7.53052	7.52077	7.60115	7.63778	7.56625	7.37231
7915245	7.62962	7.6797	7.67874	7.58768	7.91242	7.68744	7.74965	7.78482
7915252	8.37806	8.00988	8.06955	8.01604	8.2034	8.01544	8.20222	8.05834
7915257	7.71201	7.76142	7.72626	7.72766	7.75791	7.92055	8.02178	7.5692
7915261	8.22634	8.22792	8.20924	8.2174	8.08838	7.90243	8.17782	8.24515
7915275	5.66792	6.4273	5.51437	6.16709	5.92627	5.83946	5.9476	5.861
7915277	8.09587	8.43768	7.85472	7.88116	7.94886	8.08651	7.85218	8.22237
7915284	5.81656	7.49631	5.89225	6.83088	7.32843	7.31905	7.7066	7.55532
7915286	11.3155	11.2845	10.6737	10.7068	11.3742	11.0609	10.8418	11.8033
7915297	8.19054	8.31685	8.13441	8.09202	7.98825	8.34881	8.08425	8.02585
7915329	8.77874	8.8647	8.87903	8.91074	8.82884	8.64012	8.77909	8.85332
7915331	7.31527	7.47632	7.27883	7.09197	7.31588	7.50978	7.50483	7.25926
7915333	7.42089	7.66904	7.53079	7.52847	7.40745	7.68461	7.711	7.6154
7915345	8.46142	8.6463	8.49749	8.49011	8.55609	8.69711	8.93249	8.55451
7915347	8.09235	8.35797	7.90564	7.97386	7.7799	8.09633	7.96602	7.96866
7915351	7.48775	7.69539	7.56287	7.60763	7.71369	7.81562	7.94987	7.52211
7915363	8.76754	9.07732	8.83376	9.17549	9.13919	9.04556	8.95718	9.00957
7915385	7.88944	7.98413	7.87975	7.90188	7.9883	7.98144	8.08502	7.64636
7915392	9.03793	9.18245	8.98872	9.09268	8.92366	8.63074	8.42304	8.74085
7915404	7.14664	7.23938	6.99164	7.02726	7.23849	7.54315	7.53022	7.22389
7915408	11.2164	11.2935	11.4008	11.4628	11.4177	11.2603	11.4622	11.5365
7915425	6.60137	6.31412	6.3528	6.38061	6.25424	6.37113	6.27731	6.46131
7915435	7.85299	8.2417	7.88671	7.91713	8.03012	8.22817	8.47354	7.82678
7915444	8.20054	8.02979	7.96566	7.98951	8.02992	7.78625	8.05012	8.06244
7915466	7.08506	7.22029	7.21078	7.18609	7.13427	7.15103	7.39029	7.16114
7915468	8.37337	7.81567	8.32276	8.27332	8.21281	8.07488	7.60872	8.43943
7915472	10.8119	10.7052	10.8734	11.2689	10.4159	10.8008	10.7903	10.8246
7915485	8.83935	7.99742	8.70152	8.58201	8.77843	8.58022	8.53261	9.17493
7915498	6.3662	6.63226	6.47783	6.51264	6.52424	6.53648	6.72728	6.29056
7915500	7.15367	7.35545	7.30275	7.21546	7.14419	7.23743	7.45363	7.21319
7915504	11.3797	10.4181	10.9108	10.862	11.1643	11.0991	11.0884	11.1218
7915516	8.54354	8.13084	8.20763	8.27787	8.45902	8.55205	8.38233	8.4623
7915529	8.18051	8.23804	7.97895	8.045	8.07624	8.14922	8.09863	8.06838
7915543	7.44441	7.64058	7.34389	7.43329	7.44449	7.48202	7.55379	7.4056
7915561	5.0898	5.07717	5.18699	5.11505	5.11408	5.32379	5.23056	4.88572
7915563	7.07802	6.42418	7.21359	7.11015	6.97149	6.46327	6.45576	7.55192
7915565	4.3937	4.65078	4.8439	4.7111	4.70772	4.67542	4.63776	4.43006
7915567	8.60994	8.45649	8.5837	8.71633	8.45153	8.57238	8.39029	8.63621
7915578	8.35115	8.22745	7.84649	8.11052	8.02299	8.16176	8.24836	7.99782
7915590	5.73723	5.15106	6.60687	6.56514	5.64832	5.05592	4.99178	6.57631
7915592	6.19247	5.7718	5.62382	6.09246	5.33791	4.9556	4.9136	5.74405
7915594	9.12502	8.89684	9.27518	8.96661	8.95822	8.57304	8.71036	9.17363
7915598	7.16684	7.28533	7.25307	7.21522	7.07593	7.2484	7.21882	7.11632
7915609	7.35621	8.10282	7.25193	7.2691	7.03912	7.29419	7.01761	7.06189
7915612	7.62667	6.94863	7.62357	7.16832	6.40985	5.91817	5.31413	7.26034
7915614	7.60236	7.90257	7.51153	7.54927	7.59974	7.73851	7.8196	7.49509
7915640	7.81947	6.59254	7.56939	7.62372	7.71468	7.46712	7.87488	7.66479
7915657	6.35283	6.3361	6.37882	6.21525	6.22904	6.11609	6.46234	6.24812
7915659	9.70043	9.27106	9.12519	9.25679	9.48874	9.33171	9.52676	8.90907
7915682	7.82501	7.67208	7.91615	7.96463	8.23445	7.88839	7.85507	8.08611
7915695	8.13669	8.49605	8.18538	8.25298	8.18141	8.27413	8.2596	7.94891
7915718	8.57872	8.67168	8.52636	8.76162	9.0858	8.63776	8.47573	8.912
7915731	6.49432	6.49441	6.25909	6.6272	7.00229	6.30607	6.75315	6.26973
7915733	9.95457	8.91018	9.66401	9.4486	9.90235	9.90956	9.62769	10.0898
7915743	8.00415	8.1295	8.18837	7.95165	8.00657	7.84123	8.30171	7.4815
7915758	10.8286	10.8315	10.867	10.7846	10.8638	10.8262	10.8559	10.8827
7915775	8.00551	7.42814	7.82932	8.20093	8.28623	8.23527	8.23606	8.37618
7915787	7.23994	6.48667	7.0087	6.92866	7.30473	7.33684	7.27018	7.55926
7915801	8.90489	8.32099	8.68232	8.63801	8.76852	8.83191	8.67941	8.72298
7915827	9.75687	9.46609	9.54159	9.53179	9.5685	9.56218	9.40711	9.62004
7915841	8.16482	8.33798	8.21967	8.13832	8.05385	8.40369	8.30542	7.90326
7915846	10.2446	10.7936	10.3763	10.3706	10.2483	10.1465	10.0585	10.2801
7915861	8.37225	8.53952	8.3356	8.22685	8.27743	8.25425	8.26912	8.01064
7915870	7.77749	7.31116	7.72984	7.7172	7.82872	7.68697	7.63163	8.02204
7915882	11.2297	10.8836	11.1891	11.2601	11.4392	11.2969	11.2472	11.379
7915896	5.946	5.50636	5.27871	5.28111	5.60218	6.00865	5.90198	5.48167
7915902	6.23278	6.62136	6.12981	6.47225	6.39287	6.61497	6.63413	6.01423
7915910	9.21716	9.07402	8.80585	8.55759	8.31847	8.73664	8.87239	8.63649
7915919	8.37111	8.51011	8.58396	7.80501	8.25654	8.29754	8.09427	8.18524
7915926	7.6021	7.09622	7.14283	7.14993	7.17384	6.79708	6.75454	7.02983
7915949	7.20166	7.47738	7.29154	7.39864	7.22744	7.53191	7.3601	7.29015
7915951	5.1409	5.17498	5.09855	5.02764	5.10749	5.07578	5.15239	5.07764
7915955	8.03152	8.48785	7.76041	7.70643	8.30785	8.03452	7.80927	8.96565
7915971	6.16317	6.49729	6.21528	6.34387	6.30119	6.46723	6.52328	6.17846
7915982	7.05497	6.93467	7.02368	7.1775	7.04026	7.24796	7.36649	7.2323
7915991	7.56352	7.63695	7.66641	7.61606	7.58854	7.92572	7.78139	7.54615
7915995	9.60709	9.36531	9.7751	9.91092	9.63251	9.37517	9.32345	9.62198
7916016	9.28812	9.67458	9.58185	9.91289	9.43933	8.41803	8.76887	8.96506
7916018	6.6203	6.54092	7.0411	7.14215	6.54295	5.87466	6.3719	5.92631
7916020	5.24351	5.47149	5.48814	5.20687	5.37342	5.41668	5.14431	5.22558
7916022	10.2969	10.1728	10.3003	10.2227	10.2905	10.5037	10.4516	10.4185
7916024	6.5308	6.796	6.68454	6.76543	6.90491	7.05772	7.31581	6.75704
7916045	10.9955	11.0397	11.0875	11.2224	11.2754	11.1329	10.9656	11.2968
7916075	5.41616	5.60608	5.40005	5.3859	5.32729	5.33847	5.48864	5.60155
7916077	10.4396	9.9814	10.3873	10.1975	10.518	10.2601	10.0401	10.607
7916112	6.13948	6.07066	6.05894	5.88622	5.94096	6.39573	6.36707	5.92836
7916120	10.519	9.7353	10.3111	10.2688	10.3945	10.5835	10.0726	10.6985
7916130	9.64322	9.61242	9.66518	10.1112	9.49301	9.2782	9.45853	10.0187
7916135	8.99665	9.02658	9.02145	8.97629	8.99962	8.74156	8.88999	8.67533
7916167	7.28876	6.94559	7.18708	7.02677	6.77016	6.92876	6.67966	6.75168
7916185	9.62884	9.66354	9.83938	9.79279	9.8622	9.67868	10.0269	9.8379
7916219	7.05699	7.11004	7.21944	7.31906	7.20899	7.20984	7.38737	7.56284
7916225	8.01504	8.08651	8.01309	8.15846	8.02711	7.86292	7.90401	8.09719
7916227	4.60373	4.68417	4.48915	4.57036	4.52122	4.66403	4.56324	4.48359
7916229	7.8599	7.8298	7.77035	7.81633	7.65109	7.63786	7.68929	7.57481
7916246	6.67706	7.04388	6.68826	6.87395	7.22437	6.98922	7.11765	6.9843
7916248	7.65075	7.22656	7.43477	7.50872	7.39336	7.44381	7.3618	7.83711
7916262	9.55952	8.8012	9.36985	9.54394	9.48305	9.78445	9.53692	10.0778
7916274	8.248	7.99631	8.50921	8.4028	8.3346	8.46258	7.97448	8.79188
7916282	9.06471	8.94464	8.97032	8.76037	8.74458	8.5663	8.7961	8.62955
7916304	7.28032	7.69177	7.37052	7.25691	7.36053	7.74005	7.76805	7.3194
7916316	8.67089	7.89733	8.59313	8.52239	8.87721	8.80362	8.76665	8.72009
7916341	5.10548	4.96082	5.61135	5.12314	5.21132	5.26979	5.47873	5.04738
7916343	8.81256	8.3013	8.6668	8.62157	8.6663	8.74271	8.21353	8.83744
7916356	7.78921	7.19004	7.70084	7.63197	7.6854	7.57924	7.54256	7.76603
7916364	6.98825	7.28323	7.23221	7.1658	7.27623	7.3678	7.49198	7.12376
7916372	10.9709	10.7554	10.9742	10.9305	10.958	11.0835	10.8817	11.0751
7916384	6.89403	7.15663	7.1006	7.1006	7.09032	7.20944	7.29609	6.8564
7916393	7.44875	7.46058	7.38399	7.54761	7.64691	7.49541	7.49238	7.35128
7916403	11.1331	10.2424	11.369	11.5014	11.34	11.3634	10.9967	11.717
7916412	7.56091	7.62537	7.47383	7.5849	7.58104	7.95373	7.84947	7.37608
7916422	8.01067	8.01289	8.03318	8.00337	8.13533	8.11405	8.43125	7.94119
7916425	7.68979	7.19613	7.43681	7.53931	7.63685	7.69303	7.5898	7.44963
7916432	9.38229	8.17041	8.48269	8.70087	9.00656	8.89412	9.2687	8.84633
7916443	9.61842	9.80158	9.77779	9.93429	10.0812	9.84799	9.98458	9.50019
7916487	4.39925	4.30895	4.42366	4.39542	4.39138	4.34831	4.3816	4.36005
7916489	7.49406	7.65562	7.42732	7.49678	7.37573	7.48848	7.77006	7.40322
7916491	5.94054	6.73413	6.14554	6.44105	6.36284	5.98937	6.41625	6.36672
7916493	7.81747	8.53519	7.84073	7.93642	7.65788	8.0799	7.95887	7.5684
7916506	4.82543	4.94775	4.70675	4.88243	4.77629	4.76601	4.97061	4.82781
7916526	5.92584	5.97175	6.31219	6.22363	6.28583	6.40657	6.45616	6.24873
7916541	6.87012	6.64136	6.77292	6.74117	6.90871	7.24317	7.03721	6.71451
7916562	12.1222	11.9607	12.241	12.1913	12.1275	11.9835	12.0557	12.337
7916564	9.32019	9.22753	10.7017	10.6183	9.75036	8.21473	8.41377	9.05264
7916566	5.02862	5.27233	5.10053	5.05337	5.12324	5.22428	5.16209	5.0975
7916568	7.07651	6.80407	7.19505	7.11408	7.0337	6.93879	6.75199	7.30266
7916570	8.88167	7.99031	8.78979	8.8393	9.10912	8.97932	8.84522	9.06181
7916582	7.06363	6.72131	6.99937	6.75076	6.7896	7.06953	7.10505	6.80076
7916584	6.80161	7.65763	6.86006	7.32012	6.63194	6.94564	7.06943	6.82071
7916590	11.2832	10.3701	11.1137	11.005	11.0901	11.2826	11.1319	11.1435
7916592	9.46116	10.1326	9.68398	9.7976	9.59177	9.1185	9.65395	9.6951
7916609	9.86416	11.0219	9.82747	9.90904	8.71236	9.13087	8.148	9.48965
7916616	6.76776	6.61031	6.51827	6.54979	6.61223	6.85069	6.84581	6.68487
7916627	5.45894	5.67828	5.46901	5.63091	5.33748	5.63779	5.48371	5.57343
7916629	6.23665	6.67048	6.22556	6.33917	6.10615	6.47044	6.52904	6.54992
7916643	7.84359	7.89412	7.78644	7.82358	7.99059	8.13549	8.03298	8.20012
7916654	7.24581	7.28968	7.24316	7.25777	7.24277	7.39333	7.52505	7.05531
7916667	6.47825	6.41041	6.49413	6.51521	6.47985	6.11346	6.41578	6.31503
7916669	7.2717	7.00279	7.11177	7.43983	7.71415	7.27655	7.48893	7.44763
7916725	6.03794	6.40732	6.04898	6.14003	6.30891	6.44817	6.78786	6.06135
7916727	8.22456	7.68701	8.25092	7.95303	8.2496	8.00257	8.23374	8.17014
7916741	7.77234	7.32306	7.66521	7.75745	7.88788	7.48353	7.54086	8.07941
7916743	7.35142	7.52287	7.33958	7.59758	7.59339	7.46789	7.75499	7.38624
7916745	4.41874	4.42864	4.45957	4.38563	4.43189	4.48337	4.43116	4.4615
7916747	11.9316	11.9165	12.2326	12.2399	12.2024	12.2351	11.9762	12.2602
7916775	5.95258	5.7352	5.92549	5.74906	6.58014	5.87698	6.23399	6.36425
7916777	6.51163	6.86077	6.66854	6.87265	6.52616	6.30096	6.63587	6.4732
7916781	6.43883	6.44237	6.39907	6.61935	6.54563	6.60316	6.50181	6.6191
7916783	4.65509	4.53981	4.70144	4.59466	4.54144	4.46122	4.47453	4.80672
7916785	5.50371	5.66227	5.66112	5.65666	5.83202	5.69575	5.77826	5.39592
7916789	5.89006	5.86667	6.09196	5.9357	5.99296	6.18298	6.01982	6.31949
7916808	7.57044	7.43179	7.97012	7.98235	7.67008	7.36288	7.50047	7.66375
7916822	5.11015	5.01753	5.06456	5.10248	5.00753	5.24706	5.17359	4.95771
7916832	6.56368	6.50742	6.5419	6.73673	6.42192	6.32615	6.36002	6.4678
7916834	4.70872	4.54919	4.72763	4.79354	4.54519	4.7284	4.70303	4.66758
7916836	9.14127	8.44544	9.12216	9.22335	9.116	8.97862	9.32745	9.3056
7916841	5.40006	5.38614	5.24817	5.41262	5.30497	5.46765	5.50893	5.35771
7916843	5.73556	5.86585	5.80017	5.84553	5.8007	6.09222	6.15061	5.79201
7916851	6.85542	6.71199	6.85234	6.71425	6.64538	6.86095	6.86717	6.8703
7916853	6.25715	6.24361	6.31957	6.21657	6.1554	6.5148	6.34709	6.2892
7916862	8.09624	8.25794	8.13227	7.88969	8.5681	8.31784	7.78607	8.56167
7916880	6.08359	6.21203	6.11837	6.20973	6.00592	6.17495	6.30555	6.28676
7916882	5.91601	5.73322	5.90388	5.71286	5.65134	5.848	5.83453	6.0327
7916898	5.50484	5.28768	5.57078	5.41345	5.32926	5.41868	5.35424	5.40808
7916910	7.94358	8.10573	8.34563	8.12179	8.11432	7.66238	8.02164	8.28311
7916926	7.81452	7.5501	7.88895	7.9668	7.44238	7.56262	7.6746	7.79581
7916928	9.38874	9.32039	9.70858	9.63671	9.79902	9.5941	9.6571	9.65411
7916944	6.22415	6.38913	6.31626	6.2951	6.29604	6.52483	6.4295	6.44968
7916969	9.42165	9.6819	9.40572	10.0746	9.79136	9.46792	9.51493	9.48044
7916984	7.55836	7.98992	7.65609	8.324	7.33003	6.08993	6.37795	7.72941
7916986	6.72207	6.66247	6.47302	6.5235	6.72692	6.96321	6.93713	6.79339
7916998	4.6443	4.63861	4.52146	4.64504	4.54218	4.59493	4.76767	4.6544
7917000	6.81421	7.24922	6.93349	6.92574	7.07056	7.30756	7.24985	7.46049
7917002	4.57473	4.53222	4.55929	5.03632	4.44953	4.744	4.54921	4.60423
7917004	4.65685	4.62439	4.71192	4.64036	4.67722	4.92269	4.7915	4.79834
[truncated: 26,876 more rows]
